# Supplementary material for: Identification of the shared genes in type 2 diabetes mellitus and osteoarthritis and the role of quercetin
Source: J Cell Mol Med. 2024 Feb 8;28(4):e18127. doi: 10.1111/jcmm.18127 (PMC10853600; doi:10.1111/jcmm.18127)
Supplement: Supplementary file 2 — Table S1 [file JCMM-28-e18127-s003.xlsx]

## Sheet: genes related to immunity
RAG2
IL10
IFNG
FOXP3
CTLA4
STAT5B
STAT1
TLR2
TNF
TNFRSF13B
PLCG2
IL6
IKBKG
TLR4
RAG1
IRGM
RIPK1
SYK
IL2

## Sheet: genes related to ferroptosis 
AIFM2
GPX4
SLC7A11
NFE2L2
TP53
ACSL4
TFRC
NCOA4
HMOX1
SLC40A1
SLC3A2
VDAC3
ALOX15
CBS
IREB2
BECN1
AKR1C1
HSPB1
FTH1
RAG2
