# Supplementary material for: Identification of the shared genes in type 2 diabetes mellitus and osteoarthritis and the role of quercetin
Source: J Cell Mol Med. 2024 Feb 8;28(4):e18127. doi: 10.1111/jcmm.18127 (PMC10853600; doi:10.1111/jcmm.18127)
Supplement: Supplementary file 3 — Table S2 [file JCMM-28-e18127-s002.xlsx]

## Sheet: Sheet1
Hub targets (PDB ID)	Center of the grid box (points in X, Y and, Z axis)	Size of the grid box (points in X, Y and, Z axis)
EPHA3	21.578,16.614,9.899	126100126
RASIP1	78.98, 45.27,-26.1	126126126
PENK	118.285,8.17,54.345	126126126
CEBPB	118.285,37.249,54.345	126126126
EFEMP2	-2.038,-0.868,-1.819	126126126
UBAP1	-0.531,13.14.39,66.77	126126126
PPP1R15A	9.887,12.367,27.865	126126126
SPEN	36.024,12.189,25.302	126126126
MAFF	-9.468,-5.098,-19.283	100, 126,126
KLF4	-5.098,-9.468,-23.003	126126126
