# Supplementary material for: Identification of the shared genes in type 2 diabetes mellitus and osteoarthritis and the role of quercetin
Source: J Cell Mol Med. 2024 Feb 8;28(4):e18127. doi: 10.1111/jcmm.18127 (PMC10853600; doi:10.1111/jcmm.18127)
Supplement: Supplementary file 4 — Table S3 [file JCMM-28-e18127-s001.xlsx]

## Sheet: EPHA3
snp	V.df1	z.df1	r.df1	lABF.df1	V.df2	z.df2	r.df2	lABF.df2	internal.sum.lABF	SNP.PP.H4
rs115534088	0.00047524	-2.48165	0.989138	0.784588	2.26442e-06	-0.170526	0.998615	-3.27639	-2.4918	0.0155749
rs7642606	0.00012996	-2.81579	0.997006	1.04687	8.11053e-07	0.318698	0.999503	-3.75307	-2.7062	0.0125692
rs9867169	0.00040401	1.67164	0.990751	-0.957367	2.33952e-06	-1.68227	0.998569	-1.86162	-2.81899	0.0112287
rs13098003	0.00015876	-2.69841	0.996345	0.821563	7.51068e-07	0.446326	0.99954	-3.74267	-2.92111	0.0101386
rs71322854	0.00017161	-2.56489	0.99605	0.509249	8.11316e-07	0.533342	0.999503	-3.66151	-3.15226	0.00804614
rs79551697	0.00017161	-2.54962	0.99605	0.470361	8.11478e-07	0.522685	0.999503	-3.66704	-3.19668	0.00769661
rs12490659	0.00016384	-2.58594	0.996229	0.54077	8.10063e-07	0.335163	0.999504	-3.7483	-3.20753	0.00761351
rs13060198	0.00016384	-2.57812	0.996229	0.520674	8.17153e-07	0.288071	0.9995	-3.75862	-3.23794	0.00738547
rs13089469	0.00016384	-2.57812	0.996229	0.520674	8.16945e-07	0.287418	0.9995	-3.75893	-3.23826	0.00738315
rs6551390	0.00014641	2.61157	0.996628	0.552457	7.21985e-07	-0.332504	0.999558	-3.80671	-3.25426	0.00726595
rs74596899	0.00017161	-2.53435	0.99605	0.431706	8.32279e-07	0.34937	0.99949	-3.72992	-3.29822	0.00695346
rs13058761	0.00016384	-2.54688	0.996229	0.440898	8.11457e-07	0.268545	0.999503	-3.76754	-3.32664	0.00675858
rs11927358	0.000169	-2.54615	0.99611	0.45413	7.75023e-07	0.184897	0.999525	-3.80946	-3.35533	0.00656748
rs34893903	0.00017161	-2.52672	0.99605	0.412465	8.19669e-07	0.234145	0.999498	-3.77115	-3.35869	0.00654544
rs34992749	0.00017161	-2.51145	0.99605	0.374157	8.10193e-07	0.333353	0.999504	-3.74883	-3.37467	0.00644166
rs13066272	0.000169	-2.53077	0.99611	0.415229	7.9233e-07	0.1542	0.999515	-3.80362	-3.38839	0.00635387
rs71322855	0.00017161	-2.51145	0.99605	0.374157	8.17561e-07	0.258229	0.999499	-3.76651	-3.39236	0.00632874
rs13074291	0.00016129	-2.52756	0.996287	0.384447	7.84925e-07	0.211289	0.999519	-3.79789	-3.41344	0.00619671
rs13084503	0.00017161	-2.50382	0.99605	0.355091	8.09572e-07	0.265651	0.999504	-3.76948	-3.41439	0.00619083
rs7430987	0.00016384	-2.52344	0.996229	0.381705	7.97445e-07	0.175092	0.999512	-3.79697	-3.41526	0.00618542
rs13097548	0.00016384	-2.51562	0.996229	0.362095	7.97604e-07	0.231907	0.999512	-3.78531	-3.42322	0.00613642
rs6800385	0.000169	2.50769	0.99611	0.357319	7.84479e-07	-0.248831	0.99952	-3.78954	-3.43222	0.00608142
rs11921042	0.00016129	-2.51969	0.996287	0.36465	7.93437e-07	0.169766	0.999514	-3.8004	-3.43575	0.00605996
rs11918311	0.00016129	-2.51969	0.996287	0.36465	7.93489e-07	0.162436	0.999514	-3.80159	-3.43694	0.00605279
rs35888698	0.000169	-2.49231	0.99611	0.319007	8.22531e-07	0.277718	0.999496	-3.75826	-3.43926	0.00603876
rs13058886	0.00016384	-2.50781	0.996229	0.342546	7.97519e-07	0.229938	0.999512	-3.78582	-3.44327	0.00601456
rs11928901	0.00017161	-2.48855	0.99605	0.317132	8.10603e-07	0.255003	0.999504	-3.77161	-3.45448	0.00594753
rs13075931	0.00016129	-2.51181	0.996287	0.344915	7.9343e-07	0.159758	0.999514	-3.80205	-3.45714	0.00593173
rs7625347	0.000169	-2.5	0.99611	0.338133	7.93432e-07	0.159635	0.999514	-3.80207	-3.46394	0.00589153
rs12496609	0.00017161	-2.47328	0.99605	0.279405	8.09458e-07	0.340772	0.999504	-3.74678	-3.46738	0.00587132
rs12490373	0.00016384	-2.5	0.996229	0.323058	7.84008e-07	0.19095	0.99952	-3.80256	-3.4795	0.00580057
rs34493897	0.000169	-2.48462	0.99611	0.299939	7.97746e-07	0.235753	0.999512	-3.78432	-3.48438	0.00577231
rs9310107	0.000169	2.48462	0.99611	0.299939	7.84429e-07	-0.249678	0.99952	-3.78936	-3.48942	0.00574332
rs4855830	0.000169	2.48462	0.99611	0.299939	7.84521e-07	-0.247603	0.99952	-3.78981	-3.48988	0.0057407
rs71322851	0.00017161	-2.42748	0.99605	0.167617	8.34596e-07	0.504125	0.999489	-3.66253	-3.49491	0.00571187
rs11914680	0.00016129	-2.49606	0.996287	0.305629	7.93644e-07	0.16203	0.999514	-3.80155	-3.49593	0.00570607
rs7633872	0.000169	2.47692	0.99611	0.280931	7.84333e-07	-0.284132	0.99952	-3.78023	-3.4993	0.00568687
rs12497213	0.000169	-2.48462	0.99611	0.299939	7.93477e-07	0.162096	0.999514	-3.80165	-3.50171	0.00567316
rs4857497	7.569e-05	2.71264	0.998254	0.497532	3.7107e-07	-0.618506	0.999773	-4.00344	-3.50591	0.00564941
rs71322858	0.000169	-2.47692	0.99611	0.280931	7.96876e-07	0.216494	0.999512	-3.78922	-3.50829	0.00563595
rs71322856	0.00017161	-2.45802	0.99605	0.24191	8.19836e-07	0.277573	0.999498	-3.75994	-3.51803	0.0055813
rs78977377	0.00017161	-2.46565	0.99605	0.260628	8.10112e-07	0.193732	0.999504	-3.78566	-3.52503	0.00554241
rs12494615	0.00016129	-2.48031	0.996287	0.26659	7.94883e-07	0.160756	0.999513	-3.80098	-3.53439	0.00549075
rs34488799	0.000169	-2.46923	0.99611	0.261981	7.91152e-07	0.18245	0.999516	-3.79961	-3.53763	0.00547299
rs7614353	0.000169	-2.46923	0.99611	0.261981	7.93494e-07	0.166009	0.999514	-3.801	-3.53902	0.00546542
rs35053334	0.000169	-2.46154	0.99611	0.24309	8.06515e-07	0.201672	0.999506	-3.78631	-3.54322	0.00544249
rs13095092	0.000169	-2.46154	0.99611	0.24309	8.07917e-07	0.184658	0.999505	-3.78873	-3.54564	0.00542935
rs9284817	0.000169	2.45385	0.99611	0.224259	7.84394e-07	-0.283604	0.99952	-3.78034	-3.55608	0.00537295
rs13100702	0.000169	-2.46154	0.99611	0.24309	7.9343e-07	0.159758	0.999514	-3.80205	-3.55896	0.00535747
rs12491480	0.00017161	-2.41985	0.99605	0.149188	8.21276e-07	0.413997	0.999497	-3.71192	-3.56273	0.00533734
rs71322857	0.00017161	-2.41985	0.99605	0.149188	8.30663e-07	0.372673	0.999491	-3.72248	-3.5733	0.00528123
rs34638812	0.000169	-2.45385	0.99611	0.224259	7.8319e-07	0.176351	0.99952	-3.80576	-3.5815	0.00523808
rs1908754	0.00015625	-2.408	0.996403	0.0750173	7.57232e-07	0.59181	0.999536	-3.66311	-3.58809	0.00520368
rs4132274	0.00016129	-2.45669	0.996287	0.208496	7.94025e-07	0.184135	0.999514	-3.79749	-3.58899	0.00519897
rs11919574	0.00016129	-2.45669	0.996287	0.208496	7.94002e-07	0.18396	0.999514	-3.79754	-3.58904	0.00519873
rs7629132	0.00010201	-2.61386	0.997649	0.381749	5.021e-07	0.338619	0.999692	-3.98619	-3.60444	0.00511928
rs12486049	0.00015876	-2.45238	0.996345	0.19025	7.93448e-07	0.160219	0.999514	-3.80197	-3.61172	0.00508216
rs7432443	0.00015876	-2.45238	0.996345	0.19025	7.93448e-07	0.160219	0.999514	-3.80197	-3.61172	0.00508216
rs12493527	0.00017161	-2.39695	0.99605	0.0942522	8.21561e-07	0.426994	0.999497	-3.70628	-3.61203	0.00508058
rs11920519	0.00010201	-2.61386	0.997649	0.381749	5.02402e-07	0.30049	0.999692	-3.99807	-3.61632	0.00505883
rs56408441	0.00017161	-2.40458	0.99605	0.112506	8.16732e-07	0.350253	0.9995	-3.73904	-3.62653	0.00500744
rs11914760	0.00016384	-2.42188	0.996229	0.131523	8.11325e-07	0.300827	0.999503	-3.75844	-3.62692	0.00500552
rs11916891	0.00016129	-2.44094	0.996287	0.170075	7.95049e-07	0.171811	0.999513	-3.79904	-3.62896	0.00499527
rs9840763	6.561e-05	2.77778	0.998486	0.605579	3.12129e-07	-0.300103	0.999809	-4.23612	-3.63054	0.00498743
rs9851635	0.00011664	2.52778	0.997312	0.226731	5.61386e-07	-0.49203	0.999656	-3.86671	-3.63998	0.00494054
rs58283971	0.000169	-2.42308	0.99611	0.149521	7.84358e-07	0.200971	0.99952	-3.80037	-3.65085	0.00488713
rs79059606	0.00017161	-2.39695	0.99605	0.0942522	8.15665e-07	0.289469	0.999501	-3.75912	-3.66487	0.0048191
rs12495783	0.00016384	-2.39844	0.996229	0.0752476	8.16721e-07	0.328909	0.9995	-3.74629	-3.67104	0.00478945
rs17026797	0.00010609	-2.56311	0.997555	0.269934	5.02107e-07	0.43748	0.999692	-3.94783	-3.6779	0.00475672
rs56938121	0.00016641	-2.41085	0.99617	0.112571	7.847e-07	0.198865	0.999519	-3.80058	-3.688	0.00470889
rs59668913	0.00016641	-2.41085	0.99617	0.112571	7.847e-07	0.198865	0.999519	-3.80058	-3.688	0.00470889
rs34855223	0.000169	-2.40769	0.99611	0.112506	7.92333e-07	0.164374	0.999515	-3.802	-3.68949	0.00470188
rs7638207	0.00016384	-2.38281	0.996229	0.038035	8.18059e-07	0.24424	0.999499	-3.76972	-3.73169	0.00450762
rs34023319	0.00017161	-2.33588	0.99605	-0.0496908	8.09737e-07	0.492983	0.999504	-3.68319	-3.73288	0.00450226
rs75337993	0.00015376	-2.35484	0.99646	-0.0589717	7.55344e-07	0.557384	0.999537	-3.68413	-3.7431	0.00445647
rs13097212	0.00015876	-2.38095	0.996345	0.0182615	7.95225e-07	0.286677	0.999513	-3.77261	-3.75435	0.00440662
rs77026203	0.00015376	-2.3629	0.99646	-0.0400159	7.45653e-07	0.458056	0.999543	-3.74099	-3.781	0.00429071
rs6791217	0.00010404	-2.53922	0.997602	0.199552	5.02619e-07	0.339578	0.999692	-3.98535	-3.7858	0.00427019
rs35445148	0.000169	-2.35385	0.99611	-0.0151911	8.09404e-07	0.207314	0.999504	-3.78337	-3.79856	0.00421604
rs13101118	0.00015876	-2.37302	0.996345	-0.00053452	7.93493e-07	0.162792	0.999514	-3.80153	-3.80206	0.0042013
rs6551395	0.00011449	2.47664	0.997362	0.0899809	5.55195e-07	-0.417582	0.99966	-3.9061	-3.81612	0.00414264
rs13097740	0.00010201	-2.48515	0.997649	0.0543665	5.03776e-07	0.4387	0.999691	-3.94564	-3.89127	0.00384273
rs34331946	0.00015376	-2.32258	0.99646	-0.134147	7.42654e-07	0.390344	0.999545	-3.77171	-3.90586	0.00378709
rs13060907	0.00010609	-2.48544	0.997555	0.0743532	5.02434e-07	0.339399	0.999692	-3.98559	-3.91124	0.00376676
rs13089713	0.00035344	-1.86702	0.9919	-0.679156	1.67384e-06	-0.601917	0.998976	-3.26086	-3.94001	0.00365993
rs9829401	7.569e-05	2.51724	0.998254	-0.0125418	3.70093e-07	-0.620119	0.999773	-4.00376	-4.0163	0.00339111
rs73146387	7.569e-05	2.52874	0.998254	0.0164074	3.72028e-07	-0.555334	0.999772	-4.03922	-4.02281	0.00336911
rs71322864	0.00010609	-2.43689	0.997555	-0.0448287	5.02646e-07	0.330988	0.999692	-3.9882	-4.03303	0.00333484
rs34046877	0.00010609	-2.43689	0.997555	-0.0448287	5.02417e-07	0.294627	0.999692	-3.9998	-4.04463	0.00329639
rs62278163	7.569e-05	2.51724	0.998254	-0.0125418	3.75635e-07	-0.541778	0.99977	-4.04183	-4.05437	0.00326444
rs62278161	7.569e-05	2.50575	0.998254	-0.0413592	3.71894e-07	-0.583573	0.999772	-4.02332	-4.06468	0.00323095
rs34519192	0.00010609	-2.42718	0.997555	-0.068383	5.02407e-07	0.299035	0.999692	-3.9985	-4.06688	0.00322384
rs6551397	0.00011664	2.37037	0.997312	-0.157735	5.54443e-07	-0.373568	0.99966	-3.92419	-4.08192	0.00317573
rs6796339	7.396e-05	2.5	0.998294	-0.0671348	3.73345e-07	-0.593671	0.999771	-4.01543	-4.08256	0.00317368
rs35532963	0.00010609	-2.41748	0.997555	-0.0918433	5.02332e-07	0.31951	0.999692	-3.99225	-4.08409	0.00316885
rs62278171	7.569e-05	2.49425	0.998254	-0.0700446	3.71491e-07	-0.599444	0.999772	-4.01447	-4.08452	0.00316748
rs13315867	8.649e-05	2.48387	0.998006	-0.0300408	4.21345e-07	-0.38729	0.999742	-4.05618	-4.08622	0.00316211
rs60475411	0.00010609	-2.41748	0.997555	-0.0918433	5.01842e-07	0.27245	0.999693	-4.00666	-4.0985	0.0031235
rs9848971	7.569e-05	2.49425	0.998254	-0.0700446	3.77395e-07	-0.561545	0.999769	-4.02859	-4.09863	0.00312309
rs28834186	7.569e-05	2.47126	0.998254	-0.12702	3.73966e-07	-0.66092	0.999771	-3.97242	-4.09944	0.00312056
rs62278170	7.569e-05	2.48276	0.998254	-0.0985982	3.71307e-07	-0.618313	0.999773	-4.00324	-4.10183	0.00311311
rs9862195	7.569e-05	2.48276	0.998254	-0.0985982	3.71097e-07	-0.608388	0.999773	-4.00961	-4.1082	0.00309334
rs9851954	7.569e-05	2.48276	0.998254	-0.0985982	3.71261e-07	-0.603799	0.999773	-4.01217	-4.11076	0.00308543
rs6786204	7.569e-05	2.47126	0.998254	-0.12702	3.7091e-07	-0.631185	0.999773	-3.99573	-4.12275	0.00304867
rs62278166	7.569e-05	2.47126	0.998254	-0.12702	3.71037e-07	-0.613745	0.999773	-4.00641	-4.13343	0.00301627
rs6551401	8.836e-05	2.44681	0.997963	-0.110685	4.24106e-07	-0.445649	0.99974	-4.02861	-4.1393	0.00299864
rs28620812	7.569e-05	2.47126	0.998254	-0.12702	3.75175e-07	-0.589342	0.99977	-4.01555	-4.14257	0.00298885
rs9847087	7.569e-05	2.45977	0.998254	-0.15531	3.70987e-07	-0.643783	0.999773	-3.9876	-4.14291	0.00298783
rs7617920	0.00011664	2.33333	0.997312	-0.244606	5.50295e-07	-0.425803	0.999663	-3.90707	-4.15167	0.00296176
rs6776281	7.569e-05	2.48276	0.998254	-0.0985982	3.72541e-07	-0.528466	0.999772	-4.05308	-4.15168	0.00296173
rs17026816	7.569e-05	2.45977	0.998254	-0.15531	3.70969e-07	-0.6253	0.999773	-3.99935	-4.15466	0.00295293
rs6773815	7.569e-05	2.47126	0.998254	-0.12702	3.71151e-07	-0.571785	0.999773	-4.03113	-4.15815	0.00294265
rs62278172	7.569e-05	2.45977	0.998254	-0.15531	3.75257e-07	-0.607331	0.99977	-4.00468	-4.15999	0.00293724
rs9883541	7.569e-05	2.45977	0.998254	-0.15531	3.75238e-07	-0.58174	0.99977	-4.01991	-4.17522	0.00289283
rs9866327	0.00011449	2.3271	0.997362	-0.26823	5.50383e-07	-0.423475	0.999663	-3.90798	-4.17621	0.00288998
rs7631328	8.649e-05	2.44086	0.998006	-0.135738	4.2145e-07	-0.418092	0.999742	-4.04365	-4.17939	0.0028808
rs6786328	7.569e-05	2.44828	0.998254	-0.183468	3.74535e-07	-0.619886	0.999771	-3.99794	-4.1814	0.002875
rs62278168	7.569e-05	2.43678	0.998254	-0.211494	3.74577e-07	-0.625309	0.999771	-3.9945	-4.206	0.00280515
rs1996068	0.00010404	-2.37255	0.997602	-0.20878	5.01105e-07	0.294473	0.999693	-4.00115	-4.20993	0.00279414
rs9866618	7.396e-05	2.45349	0.998294	-0.182136	3.7628e-07	-0.553542	0.99977	-4.03453	-4.21666	0.00277539
rs12487141	0.00017161	-2.1374	0.99605	-0.491851	8.26848e-07	0.358491	0.999494	-3.72997	-4.22182	0.00276112
rs6794682	0.00011449	2.31776	0.997362	-0.289877	5.42419e-07	-0.379038	0.999668	-3.93309	-4.22296	0.00275797
rs6797343	0.00011236	2.30189	0.997411	-0.335673	5.41662e-07	-0.454645	0.999668	-3.90228	-4.23795	0.00271694
rs12489114	0.00020164	-1.97183	0.995363	-0.751751	9.96892e-07	0.649597	0.99939	-3.48987	-4.24163	0.00270697
rs1021581	7.569e-05	2.47126	0.998254	-0.12702	3.80262e-07	-0.357551	0.999767	-4.11853	-4.24555	0.00269637
rs9310116	0.00011449	2.30841	0.997362	-0.311438	5.41496e-07	-0.377443	0.999668	-3.93454	-4.24598	0.00269522
rs9310115	0.00011449	2.30841	0.997362	-0.311438	5.41497e-07	-0.377171	0.999668	-3.93464	-4.24608	0.00269494
rs17800551	7.396e-05	2.43023	0.998294	-0.238826	3.7577e-07	-0.601112	0.99977	-4.00775	-4.24658	0.0026936
rs17800347	7.569e-05	2.42529	0.998254	-0.239388	3.75797e-07	-0.597987	0.99977	-4.00959	-4.24897	0.00268715
rs62274984	7.569e-05	2.42529	0.998254	-0.239388	3.75661e-07	-0.583589	0.99977	-4.01827	-4.25766	0.00266391
rs74937713	0.00010609	-2.3301	0.997555	-0.298754	5.02101e-07	0.396574	0.999692	-3.96489	-4.26365	0.00264802
rs1398534	7.569e-05	2.44828	0.998254	-0.183468	3.74267e-07	-0.415655	0.999771	-4.10401	-4.28748	0.00258564
rs993186	7.569e-05	2.4023	0.998254	-0.29478	3.75682e-07	-0.599002	0.99977	-4.00913	-4.30391	0.0025435
rs71322865	0.00010609	-2.31068	0.997555	-0.3437	5.02461e-07	0.380858	0.999692	-3.97064	-4.31434	0.00251712
rs6794975	7.569e-05	2.41379	0.998254	-0.26715	3.68757e-07	-0.539351	0.999774	-4.05238	-4.31953	0.0025041
rs1567731	7.569e-05	2.4023	0.998254	-0.29478	3.75731e-07	-0.56981	0.99977	-4.02612	-4.3209	0.00250065
rs36076607	0.00010609	-2.30097	0.997555	-0.366032	5.01821e-07	0.413669	0.999693	-3.95825	-4.32428	0.00249223
rs9863107	7.569e-05	2.43678	0.998254	-0.211494	3.7146e-07	-0.38859	0.999772	-4.11866	-4.33015	0.00247763
rs6794198	0.00010404	-2.31373	0.997602	-0.346281	5.02623e-07	0.342674	0.999692	-3.98429	-4.33057	0.0024766
rs7433634	0.00011449	2.28037	0.997362	-0.375597	5.43585e-07	-0.310949	0.999667	-3.9555	-4.33109	0.00247531
rs13316356	7.569e-05	2.3908	0.998254	-0.322279	3.71921e-07	-0.603711	0.999772	-4.01133	-4.33361	0.00246908
rs9821666	7.569e-05	2.42529	0.998254	-0.239388	3.74039e-07	-0.422968	0.999771	-4.10125	-4.34064	0.00245178
rs9849117	7.744e-05	2.43182	0.998214	-0.212266	3.77216e-07	-0.334927	0.999769	-4.13038	-4.34265	0.00244687
rs34922683	0.00010609	-2.30097	0.997555	-0.366032	5.0285e-07	0.362249	0.999692	-3.97717	-4.3432	0.00244552
rs6551396	8.649e-05	2.37634	0.998006	-0.290822	4.21658e-07	-0.391546	0.999742	-4.05415	-4.34497	0.00244119
rs62274981	7.569e-05	2.37931	0.998254	-0.349645	3.75563e-07	-0.604162	0.99977	-4.00619	-4.35583	0.00241482
rs12496279	0.00019044	-1.81884	0.995619	-1.06839	9.52732e-07	0.929096	0.999417	-3.29202	-4.36041	0.00240378
rs9881341	7.569e-05	2.42529	0.998254	-0.239388	3.77711e-07	-0.352176	0.999769	-4.1238	-4.36319	0.00239712
rs9848187	8.649e-05	2.37634	0.998006	-0.290822	4.26429e-07	-0.32228	0.999739	-4.07324	-4.36406	0.00239503
rs17026821	0.00010609	-2.29126	0.997555	-0.38827	5.0257e-07	0.362834	0.999692	-3.97723	-4.3655	0.00239158
rs9842523	8.649e-05	2.36559	0.998006	-0.316265	4.22136e-07	-0.387681	0.999741	-4.05509	-4.37135	0.00237763
rs62274982	7.569e-05	2.37931	0.998254	-0.349645	3.76157e-07	-0.566979	0.99977	-4.02717	-4.37681	0.00236468
rs13326166	8.649e-05	2.35484	0.998006	-0.341593	4.21529e-07	-0.42939	0.999742	-4.03877	-4.38036	0.0023563
rs72919895	8.649e-05	2.36559	0.998006	-0.316265	4.21867e-07	-0.35773	0.999742	-4.06657	-4.38283	0.0023505
rs2175670	7.569e-05	2.41379	0.998254	-0.26715	3.71445e-07	-0.394227	0.999772	-4.11647	-4.38362	0.00234863
rs6768846	8.649e-05	2.35484	0.998006	-0.341593	4.20573e-07	-0.419805	0.999742	-4.04397	-4.38557	0.00234407
rs9812073	7.744e-05	2.40909	0.998214	-0.267178	3.75393e-07	-0.364104	0.99977	-4.12261	-4.38979	0.0023342
rs17026915	0.00035721	-1.66138	0.991814	-1.03387	1.72589e-06	-0.37449	0.998944	-3.35648	-4.39036	0.00233287
rs75430041	0.00019321	-1.52518	0.995556	-1.55013	9.42756e-07	1.33313	0.999423	-2.84053	-4.39066	0.00233215
rs1512908	7.569e-05	2.41379	0.998254	-0.26715	3.74478e-07	-0.364532	0.999771	-4.12367	-4.39082	0.00233179
rs993187	7.569e-05	2.37931	0.998254	-0.349645	3.79276e-07	-0.531676	0.999768	-4.04243	-4.39207	0.00232887
rs9310113	0.00011236	2.24528	0.997411	-0.464034	5.41709e-07	-0.380213	0.999668	-3.93329	-4.39733	0.00231666
rs9843199	8.649e-05	2.35484	0.998006	-0.341593	4.21472e-07	-0.38014	0.999742	-4.05877	-4.40036	0.00230965
rs9868838	8.649e-05	2.35484	0.998006	-0.341593	4.21167e-07	-0.374952	0.999742	-4.06109	-4.40268	0.0023043
rs9854754	8.649e-05	2.34409	0.998006	-0.366806	4.22214e-07	-0.415739	0.999741	-4.04373	-4.41053	0.00228628
rs7430523	0.00019044	1.37681	0.995619	-1.77159	9.54564e-07	-1.46968	0.999416	-2.64307	-4.41466	0.00227686
rs1398531	7.744e-05	2.39773	0.998214	-0.29444	3.77436e-07	-0.356999	0.999769	-4.12246	-4.4169	0.00227177
rs7633559	0.00011236	2.23585	0.997411	-0.485116	5.41606e-07	-0.372682	0.999668	-3.93622	-4.42134	0.0022617
rs12637863	8.649e-05	2.34409	0.998006	-0.366806	4.21314e-07	-0.384927	0.999742	-4.05712	-4.42393	0.00225585
rs9852722	7.569e-05	2.3908	0.998254	-0.322279	3.74139e-07	-0.421532	0.999771	-4.10173	-4.42401	0.00225568
rs9852380	7.569e-05	2.3908	0.998254	-0.322279	3.74139e-07	-0.420971	0.999771	-4.10196	-4.42424	0.00225515
rs9838527	8.649e-05	2.34409	0.998006	-0.366806	4.21331e-07	-0.380672	0.999742	-4.05873	-4.42554	0.00225222
rs2346324	0.00010609	-2.26214	0.997555	-0.454419	5.02498e-07	0.372752	0.999692	-3.97366	-4.42808	0.00224651
rs9834433	9.025e-05	2.32632	0.997919	-0.38722	4.38645e-07	-0.371036	0.999731	-4.04222	-4.42944	0.00224345
rs7611735	8.649e-05	2.33333	0.998006	-0.391903	4.21323e-07	-0.411218	0.999742	-4.04665	-4.43855	0.0022231
rs9821502	8.649e-05	2.33333	0.998006	-0.391903	4.21863e-07	-0.399718	0.999742	-4.05067	-4.44257	0.00221418
rs7642247	8.836e-05	2.31915	0.997963	-0.414275	4.2978e-07	-0.394848	0.999737	-4.04331	-4.45759	0.00218118
rs9863935	7.744e-05	2.375	0.998214	-0.348579	3.75335e-07	-0.388804	0.99977	-4.11339	-4.46197	0.00217165
rs7433757	8.649e-05	2.31183	0.998006	-0.441751	4.24134e-07	-0.444661	0.99974	-4.02902	-4.47077	0.00215262
rs9875278	7.569e-05	2.36782	0.998254	-0.37688	3.73793e-07	-0.433996	0.999771	-4.09686	-4.47374	0.00214624
rs2137488	7.569e-05	2.34483	0.998254	-0.430954	3.76055e-07	-0.53534	0.99977	-4.04474	-4.47569	0.00214206
rs4857502	7.569e-05	2.36782	0.998254	-0.37688	3.73819e-07	-0.421686	0.999771	-4.10209	-4.47897	0.00213504
rs1390699	6.4e-05	2.4625	0.998523	-0.231533	3.12104e-07	-0.25766	0.999809	-4.24799	-4.47952	0.00213386
rs6777119	0.00010404	-2.2451	0.997602	-0.502336	5.02586e-07	0.354526	0.999692	-3.9802	-4.48253	0.00212745
rs10865636	8.836e-05	2.30851	0.997963	-0.438841	4.29758e-07	-0.387366	0.999737	-4.04626	-4.48511	0.00212198
rs10511144	7.744e-05	2.36364	0.998214	-0.375455	3.7582e-07	-0.393924	0.99977	-4.11074	-4.48619	0.00211967
rs11916046	0.00010404	-2.23529	0.997602	-0.524246	5.02743e-07	0.399412	0.999692	-3.96312	-4.48737	0.00211718
rs17738248	7.396e-05	2.33721	0.998294	-0.460189	3.78738e-07	-0.552429	0.999768	-4.03189	-4.49208	0.00210723
rs6551400	8.649e-05	2.30108	0.998006	-0.466502	4.24112e-07	-0.445591	0.99974	-4.02863	-4.49513	0.00210081
rs2346325	0.00010609	-2.23301	0.997555	-0.519723	5.02655e-07	0.366678	0.999692	-3.97575	-4.49547	0.00210011
rs9883005	8.836e-05	2.29787	0.997963	-0.463293	4.23663e-07	-0.436111	0.999741	-4.03334	-4.49663	0.00209766
rs72921746	8.836e-05	2.29787	0.997963	-0.463293	4.27907e-07	-0.418457	0.999738	-4.0359	-4.49919	0.0020923
rs7647240	8.649e-05	2.30108	0.998006	-0.466502	4.29731e-07	-0.399142	0.999737	-4.04167	-4.50817	0.0020736
rs7374085	8.836e-05	2.28723	0.997963	-0.487632	4.23422e-07	-0.440438	0.999741	-4.03173	-4.51936	0.00205053
rs9834174	8.836e-05	2.28723	0.997963	-0.487632	4.23448e-07	-0.436358	0.999741	-4.03348	-4.52112	0.00204693
rs11916939	0.00010404	-2.21569	0.997602	-0.567779	5.02592e-07	0.395417	0.999692	-3.96486	-4.53264	0.00202347
rs1398197	0.00033124	-1.61538	0.992405	-1.14528	1.47113e-06	0.447828	0.9991	-3.40612	-4.5514	0.00198586
rs13100590	0.00010404	-2.20588	0.997602	-0.589401	5.02579e-07	0.361291	0.999692	-3.97778	-4.56718	0.00195477
rs1040016	0.00010404	-2.19608	0.997602	-0.610927	5.02566e-07	0.378809	0.999692	-3.97131	-4.58224	0.00192556
rs9863058	7.569e-05	2.32184	0.998254	-0.4845	3.73893e-07	-0.427071	0.999771	-4.09971	-4.58421	0.00192178
rs3946805	0.00010404	-2.19608	0.997602	-0.610927	5.02484e-07	0.369539	0.999692	-3.97486	-4.58579	0.00191873
rs9883681	8.836e-05	2.25532	0.997963	-0.559972	4.30416e-07	-0.403827	0.999736	-4.03899	-4.59896	0.00189363
rs6551393	8.836e-05	2.28723	0.997963	-0.487632	4.24975e-07	-0.174241	0.99974	-4.11169	-4.59932	0.00189295
rs9832319	8.836e-05	2.24468	0.997963	-0.583859	4.29672e-07	-0.429691	0.999737	-4.02908	-4.61294	0.00186735
rs75742793	0.00019321	-1.39568	0.995556	-1.73841	9.44778e-07	1.30584	0.999422	-2.87545	-4.61386	0.00186562
rs1390702	7.744e-05	2.30682	0.998214	-0.507901	3.75585e-07	-0.392319	0.99977	-4.11168	-4.61958	0.00185498
rs75461992	0.000196	-1.8	0.995492	-1.08822	9.66134e-07	0.600799	0.999408	-3.53602	-4.62424	0.00184636
rs62274986	7.569e-05	2.31034	0.998254	-0.511075	3.74395e-07	-0.377199	0.999771	-4.11909	-4.63016	0.00183546
rs2063590	7.569e-05	2.31034	0.998254	-0.511075	3.77352e-07	-0.357787	0.999769	-4.12228	-4.63336	0.0018296
rs2132579	0.00013456	2.03448	0.996901	-0.825114	6.48418e-07	0.459587	0.999603	-3.81011	-4.63523	0.00182619
rs61389914	7.744e-05	2.30682	0.998214	-0.507901	3.75539e-07	-0.348492	0.99977	-4.12797	-4.63588	0.001825
rs12633760	7.744e-05	2.30682	0.998214	-0.507901	3.79307e-07	-0.333525	0.999768	-4.12809	-4.63599	0.0018248
rs7641811	8.649e-05	2.24731	0.998006	-0.588527	4.21219e-07	-0.38401	0.999742	-4.05759	-4.64612	0.00180641
rs9878894	8.836e-05	2.23404	0.997963	-0.607634	4.29287e-07	-0.337361	0.999737	-4.06493	-4.67256	0.00175926
rs1566053	7.744e-05	2.28409	0.998214	-0.559978	3.76516e-07	-0.377157	0.999769	-4.11628	-4.67626	0.00175278
rs6802483	8.836e-05	2.20213	0.997963	-0.678279	4.23502e-07	-0.473604	0.999741	-4.01648	-4.69476	0.00172064
rs12636385	7.744e-05	2.27273	0.998214	-0.585822	3.76398e-07	-0.388288	0.999769	-4.11217	-4.698	0.00171508
rs6551394	8.836e-05	2.23404	0.997963	-0.607634	4.24602e-07	-0.248114	0.99974	-4.09653	-4.70416	0.00170453
rs6551389	7.744e-05	-2.25	0.998214	-0.637125	3.74084e-07	0.478678	0.999771	-4.07608	-4.71321	0.00168919
rs35665203	0.00010816	-2.13462	0.997507	-0.724542	5.13963e-07	0.162568	0.999685	-4.01862	-4.74316	0.00163934
rs9860797	8.836e-05	2.2234	0.997963	-0.631295	4.24911e-07	-0.168457	0.99974	-4.11275	-4.74405	0.00163789
rs7630371	8.836e-05	2.2234	0.997963	-0.631295	4.25274e-07	-0.160056	0.99974	-4.11371	-4.745	0.00163632
rs9883387	8.836e-05	2.21277	0.997963	-0.654844	4.23503e-07	-0.24567	0.999741	-4.09843	-4.75327	0.00162285
rs73846124	0.00010816	-2.11538	0.997507	-0.765306	5.11587e-07	0.186663	0.999687	-4.01673	-4.78204	0.00157683
rs73846120	0.00010816	-2.11538	0.997507	-0.765306	5.0793e-07	0.18333	0.999689	-4.02093	-4.78624	0.00157022
rs73846128	0.00010816	-2.11538	0.997507	-0.765306	5.09201e-07	0.163873	0.999688	-4.02306	-4.78837	0.00156688
rs12632344	6.4e-05	2.325	0.998523	-0.560188	3.12244e-07	-0.278508	0.999809	-4.24218	-4.80236	0.0015451
rs35176045	0.00010816	-2.10577	0.997507	-0.785549	5.07294e-07	0.194113	0.999689	-4.01953	-4.80507	0.00154092
rs35800684	0.00010816	-2.10577	0.997507	-0.785549	5.07065e-07	0.187695	0.999689	-4.02098	-4.80653	0.00153869
rs7611599	0.00010816	-2.09615	0.997507	-0.8057	5.07178e-07	0.207551	0.999689	-4.01694	-4.82264	0.00151409
rs9815025	8.836e-05	2.1383	0.997963	-0.816521	4.2408e-07	-0.443628	0.99974	-4.02954	-4.84606	0.00147904
rs12631892	6.241e-05	2.3038	0.99856	-0.62165	3.12276e-07	-0.286972	0.999809	-4.23973	-4.86138	0.00145656
rs9812009	6.4e-05	2.2875	0.998523	-0.646544	3.1333e-07	-0.356852	0.999808	-4.21556	-4.8621	0.00145551
rs6807911	6.4e-05	2.2875	0.998523	-0.646544	3.12227e-07	-0.317973	0.999809	-4.23044	-4.87698	0.00143401
rs9851612	6.4e-05	2.2875	0.998523	-0.646544	3.12176e-07	-0.317209	0.999809	-4.23076	-4.87731	0.00143355
rs6804146	6.4e-05	2.2875	0.998523	-0.646544	3.12176e-07	-0.317008	0.999809	-4.23082	-4.87737	0.00143345
rs12496485	0.00010609	-2.07767	0.997555	-0.853714	5.08104e-07	0.157832	0.999689	-4.02511	-4.87882	0.00143137
rs6762806	6.4e-05	2.2875	0.998523	-0.646544	3.12284e-07	-0.277969	0.999809	-4.24226	-4.88881	0.00141715
rs9820215	6.4e-05	2.2875	0.998523	-0.646544	3.12373e-07	-0.273665	0.999809	-4.24331	-4.88985	0.00141567
rs7631304	0.00010609	-2.06796	0.997555	-0.873789	5.08226e-07	0.204376	0.999689	-4.01656	-4.89035	0.00141496
rs36063632	6.4e-05	2.275	0.998523	-0.675018	3.12176e-07	-0.317008	0.999809	-4.23082	-4.90584	0.00139321
rs9819922	6.4e-05	2.275	0.998523	-0.675018	3.12176e-07	-0.317008	0.999809	-4.23082	-4.90584	0.00139321
rs2068468	6.4e-05	2.275	0.998523	-0.675018	3.12276e-07	-0.311791	0.999809	-4.2323	-4.90732	0.00139116
rs11929346	0.00010609	-2.05825	0.997555	-0.89377	5.07035e-07	0.19578	0.999689	-4.01946	-4.91323	0.00138297
rs77798663	0.00019321	-1.34532	0.995556	-1.80712	9.35633e-07	1.09245	0.999427	-3.13604	-4.94316	0.00134218
rs9942009	6.4e-05	2.2625	0.998523	-0.703335	3.12274e-07	-0.26424	0.999809	-4.246	-4.94934	0.00133392
rs12630071	6.4e-05	2.2375	0.998523	-0.759502	3.12143e-07	-0.324963	0.999809	-4.22832	-4.98783	0.00128355
rs17026697	6.4e-05	2.2375	0.998523	-0.759502	3.12143e-07	-0.324963	0.999809	-4.22832	-4.98783	0.00128355
rs58958639	6.4e-05	2.2375	0.998523	-0.759502	3.12168e-07	-0.323024	0.999809	-4.22891	-4.98841	0.0012828
rs9832305	7.744e-05	2.15909	0.998214	-0.837181	3.74821e-07	0.274038	0.99977	-4.1521	-4.98928	0.00128168
rs9830727	6.4e-05	2.2375	0.998523	-0.759502	3.12176e-07	-0.317008	0.999809	-4.23082	-4.99033	0.00128034
rs6762624	6.4e-05	2.2375	0.998523	-0.759502	3.12149e-07	-0.314858	0.999809	-4.23155	-4.99105	0.00127942
rs6804246	6.4e-05	2.2375	0.998523	-0.759502	3.12206e-07	-0.312409	0.999809	-4.23222	-4.99173	0.00127855
rs9941997	6.4e-05	2.2375	0.998523	-0.759502	3.12192e-07	-0.311021	0.999809	-4.23268	-4.99218	0.00127797
rs77327554	0.000196	-1.35	0.995492	-1.79377	9.57689e-07	1.00763	0.999414	-3.21342	-5.0072	0.00125893
rs1496504	6.4e-05	2.2375	0.998523	-0.759502	3.12143e-07	-0.236722	0.999809	-4.2531	-5.0126	0.00125214
rs6767850	6.4e-05	2.225	0.998523	-0.787352	3.12176e-07	-0.317008	0.999809	-4.23082	-5.01818	0.00124518
rs9942007	6.4e-05	2.225	0.998523	-0.787352	3.12226e-07	-0.310959	0.999809	-4.23264	-5.02	0.00124292
rs78824405	0.000196	-1.22143	0.995492	-1.95833	9.62463e-07	1.14602	0.999411	-3.062	-5.02033	0.0012425
rs1496507	6.4e-05	2.225	0.998523	-0.787352	3.12111e-07	-0.261348	0.999809	-4.24702	-5.03437	0.00122517
rs1496503	6.4e-05	2.225	0.998523	-0.787352	3.12202e-07	-0.246595	0.999809	-4.25062	-5.03797	0.00122077
rs9941998	6.561e-05	2.20988	0.998486	-0.808524	3.12176e-07	-0.317008	0.999809	-4.23082	-5.03935	0.00121909
rs9852087	6.4e-05	2.2125	0.998523	-0.815045	3.12176e-07	-0.317008	0.999809	-4.23082	-5.04587	0.00121117
rs9942042	6.4e-05	2.2125	0.998523	-0.815045	3.12207e-07	-0.310179	0.999809	-4.23292	-5.04796	0.00120864
rs79270238	0.000196	-1.3	0.995492	-1.85972	9.53511e-07	1.0239	0.999416	-3.19909	-5.05881	0.0011956
rs9859844	6.4e-05	2.2125	0.998523	-0.815045	3.1212e-07	-0.262014	0.999809	-4.24683	-5.06188	0.00119194
rs1496509	6.561e-05	2.19753	0.998486	-0.835689	3.12177e-07	-0.322878	0.999809	-4.22895	-5.06463	0.00118865
rs9852088	6.4e-05	2.2	0.998523	-0.842583	3.12176e-07	-0.317008	0.999809	-4.23082	-5.07341	0.00117827
rs17026690	6.4e-05	2.2	0.998523	-0.842583	3.12112e-07	-0.284408	0.999809	-4.24073	-5.08331	0.00116666
rs9810163	6.4e-05	2.2	0.998523	-0.842583	3.1248e-07	-0.255859	0.999809	-4.24785	-5.09043	0.00115838
rs1546172	6.4e-05	2.2	0.998523	-0.842583	3.12122e-07	-0.255037	0.999809	-4.24863	-5.09121	0.00115748
rs1546171	6.4e-05	2.2	0.998523	-0.842583	3.1211e-07	-0.247603	0.999809	-4.25052	-5.0931	0.00115529
rs17026686	6.4e-05	2.2	0.998523	-0.842583	3.12114e-07	-0.242888	0.999809	-4.25167	-5.09425	0.00115397
rs9849748	6.4e-05	2.2	0.998523	-0.842583	3.12114e-07	-0.239258	0.999809	-4.25254	-5.09513	0.00115296
rs12496342	6.4e-05	-2.1875	0.998523	-0.869964	3.13463e-07	0.306263	0.999808	-4.23212	-5.10208	0.00114497
rs9881380	6.561e-05	2.18519	0.998486	-0.862702	3.12449e-07	-0.28541	0.999809	-4.2399	-5.10261	0.00114437
rs7615949	7.396e-05	2.10465	0.998294	-0.975804	3.74927e-07	0.334713	0.99977	-4.1335	-5.1093	0.00113673
rs1496506	6.4e-05	2.1875	0.998523	-0.869964	3.12113e-07	-0.264399	0.999809	-4.24622	-5.11618	0.00112894
rs1390701	6.4e-05	2.1875	0.998523	-0.869964	3.12107e-07	-0.251006	0.999809	-4.24968	-5.11964	0.00112504
rs1546174	6.4e-05	2.1875	0.998523	-0.869964	3.12114e-07	-0.240773	0.999809	-4.25218	-5.12214	0.00112222
rs9849235	6.4e-05	2.1875	0.998523	-0.869964	3.12142e-07	-0.239602	0.999809	-4.25242	-5.12238	0.00112196
rs13075167	6.889e-05	-1.98795	0.998411	-1.24942	3.39788e-07	0.85275	0.999792	-3.87518	-5.12459	0.00111948
rs6776164	6.4e-05	2.175	0.998523	-0.897189	3.12195e-07	-0.313589	0.999809	-4.23187	-5.12906	0.00111449
rs6807608	6.4e-05	2.175	0.998523	-0.897189	3.12105e-07	-0.265354	0.999809	-4.24598	-5.14316	0.00109888
rs17026648	6.4e-05	2.175	0.998523	-0.897189	3.12855e-07	-0.257011	0.999808	-4.24696	-5.14414	0.0010978
rs1390700	6.4e-05	2.175	0.998523	-0.897189	3.12131e-07	-0.252762	0.999809	-4.2492	-5.14638	0.00109535
rs1546173	6.4e-05	2.175	0.998523	-0.897189	3.12088e-07	-0.252784	0.999809	-4.24926	-5.14645	0.00109528
rs9831451	6.4e-05	2.175	0.998523	-0.897189	3.12137e-07	-0.249078	0.999809	-4.25011	-5.1473	0.00109435
rs62274589	6.4e-05	2.175	0.998523	-0.897189	3.12825e-07	-0.243467	0.999808	-4.25039	-5.14758	0.00109404
rs62274588	6.4e-05	2.175	0.998523	-0.897189	3.12755e-07	-0.243146	0.999808	-4.25058	-5.14777	0.00109383
rs1156979	6.561e-05	-2.1358	0.998486	-0.969232	3.14488e-07	0.426959	0.999807	-4.18624	-5.15548	0.00108543
rs9810366	9.025e-05	1.96842	0.997919	-1.15415	4.36484e-07	-0.462023	0.999733	-4.0068	-5.16096	0.0010795
rs9812386	6.561e-05	2.16049	0.998486	-0.916271	3.12114e-07	-0.238244	0.999809	-4.25279	-5.16906	0.00107079
rs9842867	6.561e-05	2.14815	0.998486	-0.942828	3.12354e-07	-0.282122	0.999809	-4.24099	-5.18382	0.0010551
rs9839848	6.4e-05	-2.1125	0.998523	-1.03098	3.14066e-07	0.425682	0.999808	-4.18746	-5.21844	0.0010192
rs6762669	6.4e-05	-2.1125	0.998523	-1.03098	3.14748e-07	0.414292	0.999807	-4.19116	-5.22213	0.00101544
rs988571	6.4e-05	2.1375	0.998523	-0.977929	3.12719e-07	-0.247516	0.999808	-4.24957	-5.2275	0.00101001
rs9851474	6.561e-05	2.12346	0.998486	-0.995484	3.12208e-07	-0.312789	0.999809	-4.2321	-5.22758	0.00100992
rs7640128	9.604e-05	-1.92857	0.997786	-1.20086	4.63599e-07	0.332475	0.999716	-4.02813	-5.22899	0.0010085
rs1496505	6.4e-05	2.1375	0.998523	-0.977929	3.11869e-07	-0.240739	0.999809	-4.25258	-5.23051	0.00100697
rs62275018	7.569e-05	2.03448	0.998254	-1.10932	3.75803e-07	0.32492	0.99977	-4.13556	-5.24487	0.00099261
rs12638746	6.889e-05	-2.0241	0.998411	-1.17702	3.41112e-07	0.557136	0.999791	-4.08158	-5.25861	0.000979073
rs13088473	6.4e-05	-2.0875	0.998523	-1.0834	3.14031e-07	0.447478	0.999808	-4.178	-5.2614	0.000976342
rs12488902	6.4e-05	-2.0875	0.998523	-1.0834	3.14027e-07	0.44393	0.999808	-4.17959	-5.26299	0.000974792
rs9849029	7.569e-05	2.02299	0.998254	-1.13259	3.77677e-07	0.31915	0.999769	-4.13493	-5.26752	0.00097038
rs6782527	7.744e-05	1.97727	0.998214	-1.21254	3.8594e-07	0.480252	0.999764	-4.05973	-5.27228	0.00096578
rs79609557	0.00019321	-1.25899	0.995556	-1.91904	9.49031e-07	0.796608	0.999419	-3.40821	-5.32725	0.000914116
rs13323078	0.00011236	1.32075	0.997411	-2.10822	6.5904e-07	-1.16955	0.999596	-3.22391	-5.33212	0.000909675
rs75151258	0.000196	-1.25714	0.995492	-1.91427	9.50138e-07	0.764706	0.999418	-3.43252	-5.34679	0.000896429
rs6773707	6.4e-05	-2.05	0.998523	-1.16086	3.1478e-07	0.414492	0.999807	-4.19102	-5.35189	0.000891875
rs62275019	7.569e-05	1.95402	0.998254	-1.26949	3.7281e-07	0.454814	0.999772	-4.08892	-5.35842	0.000886068
rs2055203	6.561e-05	-2.03704	0.998486	-1.17499	3.14317e-07	0.409605	0.999807	-4.19377	-5.36876	0.000876952
rs28623022	7.744e-05	1.96591	0.998214	-1.23491	3.81893e-07	0.290204	0.999766	-4.1382	-5.3731	0.000873151
rs72915762	0.00030976	1.09659	0.992894	-1.8764	1.42425e-06	0.22014	0.999128	-3.49828	-5.37467	0.000871783
rs7619966	0.00030625	1.10286	0.992974	-1.87516	1.4247e-06	0.20892	0.999128	-3.50052	-5.37568	0.0008709
rs1566052	6.4e-05	2.0625	0.998523	-1.1352	3.13066e-07	-0.263219	0.999808	-4.245	-5.3802	0.000866976
rs1390698	6.4e-05	-2.0375	0.998523	-1.18637	3.14002e-07	0.381814	0.999808	-4.20527	-5.39164	0.000857114
rs9868782	7.569e-05	1.94253	0.998254	-1.29185	3.77292e-07	0.349796	0.999769	-4.12519	-5.41704	0.000835619
rs9864984	7.569e-05	1.91954	0.998254	-1.33616	3.71754e-07	0.458241	0.999772	-4.08878	-5.42494	0.000829042
rs57278923	6.4e-05	2.025	0.998523	-1.21172	3.12346e-07	-0.325729	0.999809	-4.22775	-5.43947	0.00081708
rs6803870	0.00011025	-1.53333	0.997459	-1.81504	5.47217e-07	0.860678	0.999665	-3.63024	-5.44528	0.000812353
rs9854073	7.744e-05	1.93182	0.998214	-1.30123	3.77364e-07	0.278546	0.999769	-4.14747	-5.4487	0.000809576
rs7645408	7.744e-05	1.92045	0.998214	-1.32308	3.80574e-07	0.333365	0.999767	-4.12647	-5.44955	0.000808891
rs10865634	6.561e-05	2.01235	0.998486	-1.2249	3.12271e-07	-0.312721	0.999809	-4.23202	-5.45692	0.000802945
rs35317084	7.225e-05	-1.8	0.998333	-1.58118	3.51146e-07	0.727142	0.999785	-3.95794	-5.53912	0.000739583
rs9844971	7.744e-05	1.875	0.998214	-1.40918	3.78082e-07	0.283089	0.999768	-4.14525	-5.55443	0.000728349
rs6800041	7.744e-05	1.84091	0.998214	-1.47241	3.79058e-07	0.432188	0.999768	-4.09065	-5.56306	0.000722093
rs6797260	6.724e-05	-1.7439	0.998449	-1.71612	3.39686e-07	0.866813	0.999792	-3.86324	-5.57935	0.000710421
rs6419884	6.724e-05	-1.89024	0.998449	-1.45061	3.30655e-07	0.339559	0.999797	-4.19468	-5.64529	0.00066509
rs78981254	0.00034225	-0.6	0.992154	-2.24529	1.65089e-06	0.291373	0.99899	-3.40631	-5.65161	0.000660902
rs76168027	0.00034225	-0.6	0.992154	-2.24529	1.65084e-06	0.290594	0.99899	-3.40656	-5.65185	0.000660742
rs9839955	0.00035344	0.595745	0.9919	-2.2319	1.66446e-06	-0.186108	0.998981	-3.42733	-5.65923	0.00065588
rs9825532	7.396e-05	1.83721	0.998294	-1.50201	3.60391e-07	0.253882	0.999779	-4.17704	-5.67906	0.000643006
rs9850867	6.889e-05	1.85542	0.998411	-1.50369	3.34513e-07	-0.334114	0.999795	-4.19071	-5.6944	0.000633215
rs4425279	9.216e-05	-1.67708	0.997875	-1.6737	4.55747e-07	0.311591	0.999721	-4.04339	-5.71709	0.000619012
rs2088304	7.396e-05	1.80233	0.998294	-1.56539	3.61152e-07	0.264827	0.999779	-4.17315	-5.73854	0.000605875
rs6779710	0.00028224	0.720238	0.993521	-2.26189	1.30081e-06	-0.302252	0.999204	-3.52214	-5.78403	0.000578931
rs9860030	0.00029584	0.645349	0.993211	-2.28939	1.37776e-06	-0.287238	0.999157	-3.49785	-5.78723	0.000577079
rs6767230	0.000289	0.670588	0.993367	-2.28447	1.37959e-06	-0.238745	0.999156	-3.50993	-5.7944	0.000572958
rs9828822	0.00029241	0.567251	0.993289	-2.34219	1.41087e-06	-0.338576	0.999136	-3.46993	-5.81213	0.00056289
rs7373232	0.00013225	0.782609	0.996954	-2.59159	6.62931e-07	-1.15918	0.999594	-3.23304	-5.82463	0.000555897
rs7427935	0.00029584	0.593023	0.993211	-2.32156	1.37368e-06	-0.257164	0.999159	-3.50751	-5.82907	0.000553432
rs7622368	0.00029584	0.593023	0.993211	-2.32156	1.37365e-06	-0.254266	0.999159	-3.50826	-5.82982	0.000553018
rs9835264	0.000289	0.594118	0.993367	-2.33251	1.37912e-06	-0.284459	0.999156	-3.49815	-5.83066	0.000552556
rs9859735	0.000289	0.558824	0.993367	-2.35272	1.41039e-06	-0.308573	0.999137	-3.4798	-5.83252	0.000551526
rs9877917	7.396e-05	1.74419	0.998294	-1.66831	3.5814e-07	0.308446	0.999781	-4.16484	-5.83314	0.000551183
rs7426527	0.00029241	0.619883	0.993289	-2.31116	1.31788e-06	-0.263102	0.999193	-3.52668	-5.83784	0.0005486
rs9310112	0.00013456	0.724138	0.996901	-2.62688	6.62371e-07	-1.17409	0.999594	-3.21607	-5.84296	0.0005458
rs9861649	0.00029241	0.532164	0.993289	-2.36135	1.38981e-06	-0.325543	0.999149	-3.48177	-5.84312	0.00054571
rs76642602	0.00026244	-0.746914	0.993973	-2.27846	1.2438e-06	0.198915	0.999239	-3.5704	-5.84886	0.000542588
rs6551398	0.00029929	0.473988	0.993132	-2.37889	1.41089e-06	-0.332334	0.999136	-3.47202	-5.85091	0.000541479
rs7632543	0.00029584	0.494186	0.993211	-2.37493	1.41541e-06	-0.307187	0.999134	-3.47845	-5.85338	0.00054014
rs9868041	0.00029929	0.456647	0.993132	-2.3869	1.41529e-06	-0.315365	0.999134	-3.47595	-5.86286	0.000535047
rs9810701	0.00029929	0.456647	0.993132	-2.3869	1.41531e-06	-0.314064	0.999134	-3.47635	-5.86326	0.000534832
rs2346070	7.396e-05	-1.73256	0.998294	-1.68849	3.57888e-07	-0.264275	0.999781	-4.17784	-5.86632	0.000533196
rs9815137	0.00029584	0.424419	0.993211	-2.40675	1.38483e-06	-0.391049	0.999152	-3.46011	-5.86687	0.000532906
rs62274654	0.00013689	0.649573	0.996847	-2.6694	6.62975e-07	-1.18546	0.999594	-3.20221	-5.87161	0.000530385
rs9811026	0.00029584	0.44186	0.993211	-2.39925	1.41529e-06	-0.317273	0.999134	-3.47535	-5.8746	0.0005288
rs9809894	0.00013456	0.706897	0.996901	-2.63918	6.62495e-07	-1.14995	0.999594	-3.24402	-5.8832	0.000524273
rs11128070	0.00030625	0.245714	0.992974	-2.44906	1.46236e-06	-0.377806	0.999105	-3.43799	-5.88705	0.000522257
rs57468276	0.00013689	0.641026	0.996847	-2.67489	6.62453e-07	-1.16295	0.999594	-3.22903	-5.90392	0.00051352
rs6800287	0.00029929	0.346821	0.993132	-2.43072	1.41018e-06	-0.302397	0.999137	-3.48176	-5.91248	0.000509142
rs9814718	0.00029929	0.34104	0.993132	-2.4327	1.41016e-06	-0.303566	0.999137	-3.48142	-5.91411	0.000508313
rs6793981	0.00029584	0.337209	0.993211	-2.43974	1.38985e-06	-0.324528	0.999149	-3.48208	-5.92182	0.000504409
rs7373480	0.000289	0.335294	0.993367	-2.45199	1.38981e-06	-0.330053	0.999149	-3.48029	-5.93228	0.000499161
rs6807840	0.00029584	0.302326	0.993211	-2.45082	1.39004e-06	-0.320966	0.999149	-3.48317	-5.93398	0.000498312
rs6804377	0.00028561	0.443787	0.993444	-2.41586	1.29677e-06	-0.305329	0.999206	-3.52275	-5.93861	0.000496011
rs7426466	0.00029584	0.337209	0.993211	-2.43974	1.37713e-06	-0.255366	0.999157	-3.50672	-5.94646	0.000492136
rs6551406	0.000289	0.376471	0.993367	-2.43743	1.37945e-06	-0.238019	0.999156	-3.51015	-5.94758	0.000491583
rs12494816	0.00029584	0.30814	0.993211	-2.44906	1.37506e-06	-0.288065	0.999158	-3.49859	-5.94764	0.000491552
rs62274657	0.00013456	0.612069	0.996901	-2.70153	6.6656e-07	-1.14463	0.999592	-3.24707	-5.9486	0.000491083
rs6790662	0.00029584	0.296512	0.993211	-2.45255	1.37569e-06	-0.285864	0.999158	-3.49899	-5.95154	0.000489642
rs7427745	0.00029241	0.315789	0.993289	-2.45247	1.37677e-06	-0.275414	0.999157	-3.50153	-5.954	0.000488437
rs62274656	0.00013456	0.603448	0.996901	-2.70675	6.66555e-07	-1.14233	0.999592	-3.2497	-5.95645	0.000487241
rs7651124	0.00029241	0.385965	0.993289	-2.42802	1.34006e-06	-0.173364	0.99918	-3.53791	-5.96593	0.000482647
rs13083092	7.396e-05	1.59302	0.998294	-1.92011	3.61182e-07	0.538818	0.999779	-4.06304	-5.98315	0.000474407
rs9852594	0.00013456	0.543103	0.996901	-2.74124	6.62503e-07	-1.15048	0.999594	-3.24341	-5.98464	0.000473697
rs78776790	0.00023104	-0.651316	0.99469	-2.4081	1.10567e-06	0.347649	0.999323	-3.58859	-5.99669	0.000468023
rs6551404	7.396e-05	1.5814	0.998294	-1.93853	3.60362e-07	0.513442	0.999779	-4.07752	-6.01605	0.000459049
rs9852981	0.00013456	0.586207	0.996901	-2.71697	6.53472e-07	-1.10258	0.9996	-3.30421	-6.02118	0.000456703
rs75927652	0.00023104	-0.598684	0.99469	-2.44082	1.11062e-06	0.340706	0.99932	-3.58875	-6.02957	0.000452886
rs6551403	7.396e-05	1.56977	0.998294	-1.95682	3.60318e-07	0.519341	0.999779	-4.07454	-6.03136	0.000452077
rs74951138	0.00023104	-0.532895	0.99469	-2.47784	1.11621e-06	0.419471	0.999317	-3.55633	-6.03417	0.000450808
rs4132275	7.396e-05	1.55814	0.998294	-1.97498	3.60348e-07	0.537559	0.999779	-4.06487	-6.03985	0.000448256
rs9873281	7.396e-05	1.55814	0.998294	-1.97498	3.6149e-07	0.522336	0.999779	-4.07136	-6.04633	0.000445358
rs6793727	7.396e-05	1.55814	0.998294	-1.97498	3.60474e-07	0.514773	0.999779	-4.07668	-6.05166	0.000442992
rs62274619	0.00013456	0.543103	0.996901	-2.74124	6.69888e-07	-1.08315	0.99959	-3.31303	-6.05427	0.000441839
rs7612746	7.396e-05	1.53488	0.998294	-2.01088	3.59905e-07	0.571755	0.99978	-4.04652	-6.0574	0.000440455
rs7432113	7.396e-05	1.52326	0.998294	-2.02863	3.5994e-07	0.561065	0.99978	-4.05253	-6.08116	0.000430115
rs9839323	0.00013456	0.534483	0.996901	-2.74587	6.6106e-07	-1.05993	0.999595	-3.34453	-6.0904	0.000426159
rs11128071	7.396e-05	1.52326	0.998294	-2.02863	3.61421e-07	0.538084	0.999779	-4.0631	-6.09173	0.000425591
rs6779902	7.396e-05	1.5	0.998294	-2.06372	3.61219e-07	0.535923	0.999779	-4.06454	-6.12827	0.000410323
rs7432948	7.396e-05	1.5	0.998294	-2.06372	3.61113e-07	0.519542	0.999779	-4.07333	-6.13706	0.000406733
rs9310110	0.00013225	0.495652	0.996954	-2.77443	6.59562e-07	-1.03721	0.999596	-3.36947	-6.1439	0.000403957
rs7374904	0.00013225	0.556522	0.996954	-2.7425	6.49597e-07	-1.00226	0.999602	-3.41271	-6.15521	0.000399415
rs62274634	0.00013456	0.482759	0.996901	-2.77209	6.67891e-07	-1.0175	0.999591	-3.38345	-6.15555	0.000399281
rs62274635	0.00013689	0.726496	0.996847	-2.61664	6.85826e-07	-0.824417	0.99958	-3.54796	-6.16459	0.000395684
rs9826158	7.396e-05	1.47674	0.998294	-2.09828	3.60866e-07	0.517062	0.999779	-4.07496	-6.17324	0.000392279
rs1157607	8.281e-05	1.42857	0.99809	-2.11193	4.05015e-07	-0.173112	0.999752	-4.13593	-6.24787	0.00036407
rs7646842	7.225e-05	1.30588	0.998333	-2.34724	3.60408e-07	0.547678	0.999779	-4.0593	-6.40654	0.000310653
rs73139288	8.1e-05	1.25556	0.998132	-2.35468	4.05541e-07	-0.185578	0.999752	-4.13305	-6.48773	0.000286426
rs73139290	8.1e-05	1.25556	0.998132	-2.35468	4.0115e-07	-0.169814	0.999754	-4.14129	-6.49598	0.000284074
rs73139296	8.1e-05	1.24444	0.998132	-2.36855	4.00933e-07	-0.17061	0.999754	-4.14142	-6.50997	0.000280126
rs1908760	6.561e-05	-1.37037	0.998486	-2.30907	3.23903e-07	-0.249898	0.999802	-4.23141	-6.54048	0.00027171
rs73139286	8.1e-05	1.2	0.998132	-2.42277	4.00811e-07	-0.248302	0.999755	-4.12531	-6.54808	0.000269653
rs73139281	8.1e-05	1.2	0.998132	-2.42277	4.00818e-07	-0.240094	0.999755	-4.1273	-6.55007	0.000269116
rs73139284	8.1e-05	1.2	0.998132	-2.42277	4.00868e-07	-0.238722	0.999754	-4.12757	-6.55034	0.000269044
rs7626735	8.281e-05	1.1978	0.99809	-2.4144	4.04974e-07	-0.170054	0.999752	-4.13651	-6.5509	0.000268891
rs73139276	8.281e-05	1.17582	0.99809	-2.44043	4.07152e-07	-0.183328	0.999751	-4.13148	-6.57191	0.000263301
rs1512183	8.281e-05	1.10989	0.99809	-2.51564	4.00471e-07	-0.249831	0.999755	-4.12535	-6.64099	0.000245726
rs12152372	8.281e-05	1.07692	0.99809	-2.55162	4.01128e-07	-0.207158	0.999754	-4.13428	-6.6859	0.000234936
rs2881488	8.281e-05	1.06593	0.99809	-2.56337	4.01149e-07	-0.201292	0.999754	-4.13545	-6.69882	0.000231919
rs6551407	0.0001	-0.16	0.997695	-3.02351	4.91016e-07	0.856434	0.999699	-3.68803	-6.71154	0.000228988
rs7609645	0.00010201	-0.356436	0.997649	-2.96298	4.86225e-07	0.772323	0.999702	-3.76141	-6.72439	0.000226064
rs6795664	0.00010201	-0.227723	0.997649	-3.00049	4.85908e-07	0.741554	0.999702	-3.78502	-6.78551	0.000212662
rs6551402	0.0001	-0.24	0.997695	-3.00755	4.85923e-07	0.742759	0.999702	-3.78411	-6.79166	0.000211358
rs11720651	0.0001	-0.18	0.997695	-3.02012	4.89545e-07	0.749514	0.9997	-3.77536	-6.79548	0.000210552
rs9867299	6.241e-05	1.20253	0.99856	-2.54957	2.9966e-07	-0.173639	0.999816	-4.28645	-6.83601	0.000202188
rs7428438	6.241e-05	-0.746835	0.99856	-2.99309	3.01633e-07	0.801503	0.999815	-3.97709	-6.97018	0.000176802
rs6792104	6.241e-05	-0.797468	0.99856	-2.95405	3.02415e-07	0.671763	0.999815	-4.07135	-7.0254	0.000167304
rs6551410	6.561e-05	0.728395	0.998486	-2.98173	3.14049e-07	0.659503	0.999808	-4.06064	-7.04237	0.000164489
rs67316928	6.561e-05	-0.234568	0.998486	-3.21914	3.14897e-07	0.943474	0.999807	-3.83174	-7.05087	0.000163096
rs7610407	6.241e-05	-0.544304	0.99856	-3.12365	3.03788e-07	0.822648	0.999814	-3.95637	-7.08001	0.000158412
rs2036115	6.241e-05	-0.620253	0.99856	-3.07949	3.04587e-07	0.76309	0.999813	-4.00227	-7.08176	0.000158136
rs3792572	6.4e-05	-0.2625	0.998523	-3.22461	3.11416e-07	0.88108	0.999809	-3.8942	-7.11881	0.000152384
rs6797335	6.241e-05	-0.468354	0.99856	-3.16205	3.03819e-07	0.807601	0.999814	-3.96858	-7.13063	0.000150593
rs55849666	6.084e-05	-0.5	0.998596	-3.15947	3.03857e-07	0.799066	0.999814	-3.97537	-7.13484	0.000149961
rs11128067	6.084e-05	-0.589744	0.998596	-3.11064	3.02832e-07	0.736	0.999815	-4.02546	-7.13609	0.000149773
rs4128782	6.241e-05	-0.468354	0.99856	-3.16205	3.04045e-07	0.799504	0.999814	-3.97471	-7.13676	0.000149673
rs11921985	6.4e-05	-0.325	0.998523	-3.20627	3.10668e-07	0.83925	0.99981	-3.93138	-7.13765	0.000149539
rs11925040	6.084e-05	-0.782051	0.998596	-2.97892	3.03882e-07	0.512389	0.999814	-4.16328	-7.14219	0.000148862
rs35712958	6.084e-05	-0.589744	0.998596	-3.11064	3.02315e-07	0.703098	0.999815	-4.04998	-7.16062	0.000146145
rs6772953	6.4e-05	-0.1875	0.998523	-3.24146	3.12231e-07	0.846774	0.999809	-3.92253	-7.16399	0.000145653
rs11128068	6.084e-05	-0.512821	0.998596	-3.15298	3.03143e-07	0.73986	0.999814	-4.0221	-7.17508	0.000144046
rs35968370	6.4e-05	-0.2875	0.998523	-3.21774	3.10759e-07	0.806484	0.99981	-3.95819	-7.17593	0.000143923
rs7633500	6.724e-05	0.487805	0.998449	-3.11556	3.35393e-07	0.581753	0.999795	-4.07602	-7.19158	0.000141689
rs12485786	6.241e-05	-0.265823	0.99856	-3.23629	3.03391e-07	0.786637	0.999814	-3.98599	-7.22228	0.000137405
rs987748	6.4e-05	-0.15	0.998523	-3.24778	3.15078e-07	0.724792	0.999807	-4.01383	-7.2616	0.000132107
rs7637670	6.561e-05	-0.135802	0.998486	-3.2374	3.15107e-07	0.69976	0.999807	-4.03161	-7.269	0.000131132
rs9880313	6.084e-05	0.666667	0.998596	-3.06238	3.01226e-07	0.307969	0.999815	-4.2515	-7.31388	0.000125378
rs7632502	6.4e-05	-0.225	0.998523	-3.23373	3.11083e-07	0.63135	0.999809	-4.08355	-7.31729	0.000124951
rs9310120	6.241e-05	0.265823	0.99856	-3.23629	3.01188e-07	0.540282	0.999816	-4.15305	-7.38934	0.000116265
rs9862638	6.084e-05	0.551282	0.998596	-3.13255	2.99751e-07	0.29155	0.999816	-4.25887	-7.39142	0.000116023
rs1398532	6.084e-05	0.102564	0.998596	-3.27904	2.98657e-07	0.588097	0.999817	-4.1303	-7.40933	0.000113963
rs62274987	6.084e-05	0.435897	0.998596	-3.18942	3.00394e-07	-0.306651	0.999816	-4.25329	-7.44271	0.000110223
rs954964	6.084e-05	0.24359	0.998596	-3.25466	3.01389e-07	0.450603	0.999815	-4.19714	-7.4518	0.000109225
rs59969878	6.084e-05	0.230769	0.998596	-3.2577	2.98734e-07	0.447413	0.999817	-4.20299	-7.46069	0.000108258
rs28885734	6.241e-05	0.278481	0.99856	-3.23285	3.01685e-07	-0.369745	0.999815	-4.22981	-7.46266	0.000108046
rs9877514	6.241e-05	0.417722	0.99856	-3.18445	2.99792e-07	-0.214551	0.999816	-4.27828	-7.46273	0.000108037
rs7644070	6.084e-05	0.179487	0.998596	-3.26821	2.98765e-07	0.463651	0.999817	-4.19555	-7.46375	0.000107928
rs9845870	6.084e-05	0.423077	0.998596	-3.19492	3.00642e-07	-0.238481	0.999816	-4.27145	-7.46637	0.000107645
rs1512911	6.084e-05	0.435897	0.998596	-3.18942	3.00614e-07	-0.212057	0.999816	-4.27745	-7.46687	0.000107592
rs9853389	6.241e-05	0.417722	0.99856	-3.18445	3.00501e-07	-0.187261	0.999816	-4.28259	-7.46704	0.000107574
rs12495537	6.241e-05	0.405063	0.99856	-3.18965	3.00522e-07	-0.181018	0.999816	-4.2837	-7.47335	0.000106897
rs6771477	6.084e-05	0.397436	0.998596	-3.20542	3.00794e-07	-0.243424	0.999816	-4.27001	-7.47543	0.000106674
rs9877953	6.241e-05	0.316456	0.99856	-3.22157	3.00513e-07	-0.301382	0.999816	-4.25469	-7.47626	0.000106586
rs1512912	6.241e-05	0.303797	0.99856	-3.22549	3.00633e-07	-0.312272	0.999816	-4.25115	-7.47664	0.000106546
rs9873545	6.241e-05	0.0886076	0.99856	-3.26765	2.99411e-07	0.427828	0.999817	-4.21043	-7.47808	0.000106392
rs17800641	6.241e-05	0.35443	0.99856	-3.20885	3.00074e-07	-0.248968	0.999816	-4.26984	-7.47869	0.000106327
rs9866959	6.241e-05	0.0886076	0.99856	-3.26765	2.99864e-07	0.420721	0.999816	-4.21269	-7.48034	0.000106152
rs1512907	6.241e-05	0.202532	0.99856	-3.25109	3.01521e-07	0.370711	0.999815	-4.22972	-7.48081	0.000106102
rs1016584	6.084e-05	0.397436	0.998596	-3.20542	3.00591e-07	-0.216417	0.999816	-4.27655	-7.48198	0.000105978
rs4857496	6.084e-05	0.333333	0.998596	-3.22881	3.00545e-07	-0.303971	0.999816	-4.25385	-7.48267	0.000105905
rs6768381	6.241e-05	0.0506329	0.99856	-3.27029	2.99638e-07	0.416095	0.999816	-4.215	-7.48529	0.000105628
rs4449340	6.084e-05	0.371795	0.998596	-3.21527	3.00232e-07	-0.244425	0.999816	-4.2707	-7.48597	0.000105556
rs35173319	6.241e-05	0.0506329	0.99856	-3.27029	3.0016e-07	0.410971	0.999816	-4.21625	-7.48654	0.000105496
rs6551409	6.084e-05	0.333333	0.998596	-3.22881	3.00529e-07	-0.288292	0.999816	-4.25852	-7.48733	0.000105412
rs907712	6.241e-05	0.341772	0.99856	-3.21325	2.99797e-07	-0.230403	0.999816	-4.27475	-7.488	0.000105342
rs9310119	6.241e-05	0.0759494	0.99856	-3.26869	2.99646e-07	0.403729	0.999816	-4.22006	-7.48875	0.000105263
rs1512910	6.084e-05	0.358974	0.998596	-3.21995	2.99869e-07	-0.249261	0.999816	-4.27011	-7.49006	0.000105125
rs1567732	6.084e-05	0.358974	0.998596	-3.21995	3.00246e-07	-0.243609	0.999816	-4.27087	-7.49082	0.000105045
rs9866945	6.241e-05	0.291139	0.99856	-3.22925	3.01108e-07	-0.272371	0.999816	-4.26202	-7.49127	0.000104998
rs35511518	6.241e-05	0.126582	0.99856	-3.26357	3.00206e-07	0.380735	0.999816	-4.22814	-7.49171	0.000104952
rs13076853	6.241e-05	0.126582	0.99856	-3.26357	3.01988e-07	0.369599	0.999815	-4.22936	-7.49293	0.000104824
rs1040017	6.084e-05	0.346154	0.998596	-3.22446	2.99807e-07	-0.254152	0.999816	-4.26898	-7.49345	0.00010477
rs6551392	6.241e-05	-0.227848	0.99856	-3.24565	3.09491e-07	-0.266142	0.99981	-4.24997	-7.49562	0.000104542
rs1398535	6.241e-05	0.341772	0.99856	-3.21325	2.99802e-07	-0.194232	0.999816	-4.28242	-7.49567	0.000104537
rs6771336	6.084e-05	0.320513	0.998596	-3.233	3.01082e-07	-0.262837	0.999816	-4.26462	-7.49761	0.000104334
rs9310121	6.241e-05	0.0886076	0.99856	-3.26765	2.99825e-07	0.375991	0.999816	-4.23057	-7.49822	0.000104271
rs11923303	6.241e-05	0.0379747	0.99856	-3.27085	2.99804e-07	0.383014	0.999816	-4.22794	-7.49879	0.000104211
rs13317993	6.241e-05	-0.253165	0.99856	-3.23957	3.07906e-07	-0.238266	0.999811	-4.25957	-7.49914	0.000104175
rs9809011	6.241e-05	0.303797	0.99856	-3.22549	3.01467e-07	-0.221009	0.999815	-4.27409	-7.49958	0.000104129
rs6770978	6.241e-05	0.265823	0.99856	-3.23629	3.01637e-07	-0.255632	0.999815	-4.26556	-7.50185	0.000103893
rs9846844	6.241e-05	0.0506329	0.99856	-3.27029	2.99899e-07	0.371574	0.999816	-4.2321	-7.50239	0.000103837
rs9990016	6.084e-05	0.0897436	0.998596	-3.28027	2.99232e-07	0.39327	0.999817	-4.22492	-7.50518	0.000103547
rs28675360	6.084e-05	0.0769231	0.998596	-3.28134	3.00383e-07	0.390199	0.999816	-4.2242	-7.50554	0.000103511
rs11128072	5.929e-05	0.376623	0.998632	-3.22635	3.00334e-07	-0.200072	0.999816	-4.28038	-7.50673	0.000103387
rs13100388	6.084e-05	0.102564	0.998596	-3.27904	3.00139e-07	0.381461	0.999816	-4.22798	-7.50702	0.000103358
rs9310109	6.4e-05	-0.2	0.998523	-3.23904	3.07973e-07	-0.197397	0.999811	-4.26836	-7.5074	0.000103318
rs35448293	6.084e-05	0.0641026	0.998596	-3.28224	3.00377e-07	0.38139	0.999816	-4.22761	-7.50985	0.000103066
rs9310122	6.084e-05	0.0897436	0.998596	-3.28027	2.99866e-07	0.37258	0.999816	-4.23178	-7.51205	0.000102839
rs9838512	6.241e-05	0.253165	0.99856	-3.23957	3.01111e-07	-0.229254	0.999816	-4.27283	-7.5124	0.000102803
rs13088663	6.084e-05	0.192308	0.998596	-3.26583	3.01469e-07	0.320885	0.999815	-4.24703	-7.51286	0.000102755
rs994129	6.084e-05	0.320513	0.998596	-3.233	3.00591e-07	-0.198544	0.999816	-4.28026	-7.51326	0.000102714
rs9817553	6.084e-05	0.0641026	0.998596	-3.28224	3.00283e-07	0.368715	0.999816	-4.23252	-7.51475	0.000102561
rs12497335	6.4e-05	-0.125	0.998523	-3.25121	3.08289e-07	-0.199322	0.999811	-4.26746	-7.51867	0.00010216
rs7619025	6.084e-05	0.0769231	0.998596	-3.28134	3.0018e-07	0.316883	0.999816	-4.25045	-7.53179	0.000100829
rs9310117	6.084e-05	-0.24359	0.998596	-3.25466	3.01642e-07	0.171021	0.999815	-4.2836	-7.53827	0.000100178

## Sheet: CEBPB
snp	V.df1	z.df1	r.df1	lABF.df1	V.df2	z.df2	r.df2	lABF.df2	internal.sum.lABF	SNP.PP.H4
rs6067830	0.00027889	3.49102	0.993537	3.53337	1.32448e-06	0.383249	0.999191	-3.48642	0.0469547	0.421872
rs8115338	0.00027889	3.03593	0.993537	2.0578	1.32098e-06	0.173617	0.999193	-3.54606	-1.48826	0.0908749
rs73132969	0.00031684	-2.88202	0.992664	1.66506	1.48625e-06	-0.621916	0.999092	-3.30901	-1.64395	0.077773
rs55880109	0.00031329	-2.9096	0.992746	1.7391	1.46289e-06	-0.489976	0.999106	-3.39021	-1.65111	0.0772182
rs13128	0.00030276	-2.63218	0.992988	0.959841	1.52041e-06	-1.15392	0.999071	-2.82573	-1.86589	0.0622935
rs143658288	0.00031329	-2.77401	0.992746	1.35657	1.46088e-06	-0.507099	0.999108	-3.38237	-2.0258	0.0530876
rs55797066	0.00032761	-2.39779	0.992417	0.411989	1.55316e-06	-1.32939	0.999051	-2.59744	-2.18545	0.0452544
rs6013223	0.00015876	-2.8254	0.996311	1.17554	7.25395e-07	0.845412	0.999557	-3.50344	-2.3279	0.0392458
rs6021282	8.649e-05	-1.83871	0.997987	-1.41699	4.35615e-07	-1.92444	0.999734	-2.2643	-3.68128	0.0101397
rs78833335	0.00028224	-0.797619	0.99346	-2.1989	1.33555e-06	1.85648	0.999184	-1.83379	-4.03269	0.00713534
rs77020419	0.00027889	-0.874251	0.993537	-2.14116	1.32094e-06	1.82692	0.999193	-1.89367	-4.03483	0.00712003
rs73910742	0.00028224	-1	0.99346	-2.01819	1.33345e-06	1.70133	0.999185	-2.11034	-4.12853	0.0064832
rs74830240	0.00028224	-0.845238	0.99346	-2.16004	1.3316e-06	1.76985	0.999187	-1.99221	-4.15225	0.00633126
rs73910744	0.00028224	-0.964286	0.99346	-2.05304	1.33202e-06	1.7047	0.999186	-2.10514	-4.15817	0.00629385
rs76729085	0.00028224	-0.767857	0.99346	-2.22204	1.33469e-06	1.77549	0.999185	-1.98106	-4.2031	0.00601735
rs11696348	0.00032761	-0.530387	0.992417	-2.30132	1.50983e-06	1.67308	0.999078	-2.09606	-4.39738	0.00495486
rs11697335	0.00033124	-0.851648	0.992333	-2.07557	1.54642e-06	1.51233	0.999055	-2.33991	-4.41548	0.00486596
rs112987785	0.00031684	-0.741573	0.992664	-2.18455	1.51731e-06	1.55607	0.999073	-2.28235	-4.4669	0.00462211
rs11697314	0.00032761	-0.546961	0.992417	-2.29246	1.52322e-06	1.54647	0.99907	-2.29528	-4.58774	0.00409598
rs117695323	0.00031329	-0.779661	0.992746	-2.16136	1.52797e-06	1.43341	0.999067	-2.46203	-4.62339	0.00395253
rs6021303	6.4e-05	-0.4	0.998509	-3.17444	3.08031e-07	-2.36652	0.999812	-1.4891	-4.66354	0.003797
rs1048712	6.241e-05	-0.0506329	0.998546	-3.2656	3.06578e-07	-2.31293	0.999813	-1.61681	-4.88241	0.0030506
rs6021304	7.056e-05	-1.2381	0.998357	-2.44043	3.49804e-07	-1.87163	0.999786	-2.47408	-4.9145	0.00295424
rs59619670	7.056e-05	-1.19048	0.998357	-2.49815	3.49749e-07	-1.86102	0.999786	-2.49395	-4.99211	0.00273366
rs6096474	6.084e-05	1.52564	0.998583	-2.11746	3.00664e-07	1.64485	0.999816	-2.94835	-5.06581	0.00253942
rs6096477	7.569e-05	2.03448	0.998238	-1.10466	3.77369e-07	0.169455	0.999769	-4.17293	-5.27759	0.00205475
rs1546920	5.929e-05	1.74026	0.998619	-1.78033	3.51311e-07	1.10573	0.999785	-3.61186	-5.39219	0.00183228
rs6013222	7.056e-05	-1.65476	0.998357	-1.83874	3.46453e-07	-0.998065	0.999788	-3.73205	-5.57079	0.00153259
rs6021288	7.396e-05	1.83721	0.998278	-1.49735	3.74908e-07	0.319673	0.999771	-4.13947	-5.63682	0.00143465
rs6021298	0.00030625	0.394286	0.992908	-2.39719	1.34548e-06	-0.742978	0.999178	-3.27616	-5.67335	0.00138319
rs2904098	9.216e-05	-1.58333	0.997855	-1.82154	4.59692e-07	0.209258	0.999719	-4.06675	-5.8883	0.00111566
rs12479525	0.00014884	0.795082	0.99654	-2.51833	7.17373e-07	0.996243	0.999562	-3.37017	-5.8885	0.00111544
rs6063675	6.084e-05	0.897436	0.998583	-2.87748	3.00534e-07	1.56667	0.999816	-3.07408	-5.95156	0.00104727
rs56278857	0.00014161	0.848739	0.996708	-2.49913	6.66024e-07	0.931572	0.999593	-3.46958	-5.96872	0.00102945
rs6096475	6.241e-05	-1.01266	0.998546	-2.75489	2.99423e-07	-1.47125	0.999817	-3.22086	-5.97574	0.00102225
rs73130867	9.604e-05	0.836735	0.997765	-2.70247	4.79109e-07	-1.23836	0.999707	-3.30143	-6.0039	0.000993867
rs4811201	6.561e-05	1.7037	0.998472	-1.79283	3.1805e-07	-0.331611	0.999806	-4.2178	-6.01063	0.000987196
rs73130881	7.744e-05	-1.60227	0.998197	-1.87784	3.85466e-07	-0.182383	0.999764	-4.16004	-6.03789	0.000960655
rs6096473	9.216e-05	1.02083	0.997855	-2.55239	4.6263e-07	-1.0916	0.999717	-3.48983	-6.04223	0.000956493
rs6067829	5.329e-05	1.17808	0.998759	-2.65269	3.03028e-07	-1.33241	0.999815	-3.40946	-6.06215	0.000937629
rs6021289	5.929e-05	-1.06494	0.998619	-2.72623	2.98668e-07	-1.36562	0.999817	-3.37192	-6.09814	0.000904477
rs6013212	0.00015129	-0.00813008	0.996484	-2.82515	7.23474e-07	-1.05683	0.999558	-3.30377	-6.12891	0.000877071
rs73130870	9.604e-05	0.897959	0.997765	-2.64949	4.76656e-07	-1.08564	0.999709	-3.4814	-6.13089	0.000875343
rs6067827	6.241e-05	-1.06329	0.998546	-2.70241	2.99255e-07	-1.32258	0.999817	-3.42877	-6.13118	0.000875087
rs6063673	9.604e-05	1.03061	0.997765	-2.52186	4.76457e-07	-0.953609	0.999709	-3.61618	-6.13804	0.0008691
rs73130871	9.604e-05	0.887755	0.997765	-2.65858	4.7664e-07	-1.08171	0.999709	-3.48567	-6.14425	0.000863724
rs6096487	7.225e-05	0.952941	0.998318	-2.74051	3.51868e-07	1.2656	0.999785	-3.42156	-6.16206	0.000848473
rs6021290	6.084e-05	-0.923077	0.998583	-2.85417	2.98632e-07	-1.38462	0.999817	-3.34585	-6.20002	0.000816871
rs6013220	6.084e-05	-0.871795	0.998583	-2.90013	2.9857e-07	-1.36425	0.999817	-3.37395	-6.27408	0.000758562
rs56935450	6.084e-05	-0.897436	0.998583	-2.87748	2.98238e-07	-1.34792	0.999818	-3.39665	-6.27412	0.000758526
rs4811193	0.00012996	0.0964912	0.996978	-2.89627	7.29398e-07	-0.840652	0.999554	-3.5047	-6.40098	0.000668157
rs2143722	9.801e-05	0.424242	0.997719	-2.95184	4.91243e-07	-1.09983	0.9997	-3.45083	-6.40267	0.000667031
rs6013224	6.561e-05	-0.777778	0.998472	-2.93991	3.20313e-07	-1.24958	0.999804	-3.48866	-6.42857	0.000649976
rs6021296	8.281e-05	-0.978022	0.998072	-2.64837	4.03897e-07	-0.863224	0.999753	-3.78084	-6.4292	0.000649562
rs7353451	9.801e-05	0.686869	0.997719	-2.80627	4.79371e-07	-0.920028	0.999707	-3.64459	-6.45086	0.000635649
rs6013225	6.561e-05	-0.740741	0.998472	-2.96799	3.21883e-07	-1.24183	0.999803	-3.49586	-6.46385	0.000627443
rs6067832	0.0001	0.33	0.997673	-2.97727	4.90553e-07	-1.05177	0.9997	-3.50322	-6.48049	0.000617087
rs6021291	6.084e-05	0.935897	0.998583	-2.84227	3.00156e-07	1.10644	0.999817	-3.68973	-6.532	0.000586105
rs4811198	7.921e-05	0.730337	0.998156	-2.88168	3.88017e-07	1.00659	0.999763	-3.66688	-6.54857	0.000576476
rs2869428	8.1e-05	0.922222	0.998114	-2.71229	3.92476e-07	0.792609	0.99976	-3.85362	-6.56591	0.000566563
rs6063674	6.241e-05	0.56962	0.998546	-3.10488	3.01301e-07	-1.28304	0.999816	-3.47687	-6.58175	0.000557659
rs4809852	6.084e-05	0.897436	0.998583	-2.87748	3.00313e-07	1.09239	0.999816	-3.70491	-6.58239	0.000557305
rs6067834	0.0001	0.3	0.997673	-2.9867	4.91628e-07	-0.926369	0.9997	-3.62612	-6.61282	0.000540602
rs6067833	6.889e-05	0.578313	0.998396	-3.05061	3.02674e-07	-1.1862	0.999815	-3.59414	-6.64475	0.000523613
rs77044567	9.801e-05	0.656566	0.997719	-2.82658	4.8337e-07	-0.633496	0.999705	-3.86294	-6.68951	0.000500691
rs6021293	8.1e-05	-0.555556	0.998114	-2.98271	3.96159e-07	-0.948206	0.999758	-3.71356	-6.69626	0.000497324
rs12624356	6.561e-05	0.382716	0.998472	-3.16879	3.02522e-07	-1.23847	0.999815	-3.53103	-6.69982	0.000495556
rs3827044	7.744e-05	0.772727	0.998197	-2.86115	3.71178e-07	-0.716002	0.999773	-3.93928	-6.80043	0.000448123
rs6063671	9.025e-05	-0.789474	0.997899	-2.7718	4.43511e-07	-0.30128	0.999729	-4.06118	-6.83298	0.000433774
rs57454406	8.1e-05	-0.5	0.998114	-3.01197	3.88987e-07	-0.779592	0.999762	-3.86832	-6.88029	0.00041373
rs1048878	6.561e-05	0.777778	0.998472	-2.93991	3.72466e-07	-0.68494	0.999772	-3.9593	-6.89921	0.000405974
rs68190703	8.649e-05	0.569892	0.997987	-2.94195	4.30703e-07	0.553399	0.999737	-3.96812	-6.91006	0.000401592
rs12632	7.569e-05	0.712644	0.998238	-2.91709	3.74669e-07	-0.621037	0.999771	-3.99807	-6.91517	0.000399548
rs67132931	8.649e-05	0.580645	0.997987	-2.93577	4.23719e-07	0.532637	0.999741	-3.98756	-6.92334	0.000396298
rs6067838	8.1e-05	0.733333	0.998114	-2.86835	3.82963e-07	-0.435122	0.999766	-4.08529	-6.95364	0.000384469
rs1004778	8.836e-05	0.5	0.997943	-2.96859	4.23226e-07	-0.491062	0.999741	-4.00942	-6.97801	0.000375212
rs112448410	8.649e-05	0.569892	0.997987	-2.94195	4.29336e-07	0.346717	0.999738	-4.0627	-7.00465	0.000365349
rs1048807	8.464e-05	0.380435	0.99803	-3.04258	4.24141e-07	0.507342	0.999741	-4.00021	-7.04279	0.000351677
rs6067837	8.836e-05	0.106383	0.997943	-3.08769	4.29628e-07	-0.471641	0.999737	-4.01126	-7.09895	0.000332471
rs55883350	7.921e-05	0.280899	0.998156	-3.10851	3.85839e-07	-0.555457	0.999764	-4.02196	-7.13047	0.000322155
rs6096472	9.409e-05	0.0103093	0.99781	-3.06193	4.49391e-07	0.246629	0.999725	-4.06957	-7.1315	0.000321823
rs61030286	9.409e-05	-0.0618557	0.99781	-3.06008	4.47524e-07	0.229371	0.999726	-4.07575	-7.13583	0.000320432
rs8119769	7.921e-05	0.213483	0.998156	-3.12514	3.8523e-07	-0.572205	0.999765	-4.01331	-7.13845	0.000319594
rs12481127	6.4e-05	0.1625	0.998509	-3.24114	3.06492e-07	-0.881001	0.999813	-3.90327	-7.14441	0.000317696
rs6063672	9.025e-05	-0.105263	0.997899	-3.07725	4.52497e-07	0.229854	0.999723	-4.07012	-7.14737	0.000316757
rs6096491	6.241e-05	0.126582	0.998546	-3.25888	3.06269e-07	-0.862834	0.999813	-3.91947	-7.17835	0.000307093
rs6096492	6.241e-05	0.126582	0.998546	-3.25888	3.06482e-07	-0.838566	0.999813	-3.93976	-7.19865	0.000300924
rs8121883	7.921e-05	0.179775	0.998156	-3.13176	3.84622e-07	-0.401541	0.999765	-4.09717	-7.22893	0.000291948
rs6021301	5.184e-05	0.638889	0.998792	-3.1557	3.05418e-07	-0.633335	0.999813	-4.09251	-7.24821	0.000286372
rs67058632	7.744e-05	0.136364	0.998197	-3.14989	3.81516e-07	-0.384642	0.999767	-4.10786	-7.25775	0.000283653
rs11086346	6.241e-05	-0.189873	0.998546	-3.24888	3.05596e-07	-0.179687	0.999813	-4.2766	-7.52548	0.000217026
rs761382	6.241e-05	-0.0126582	0.998546	-3.2668	3.0194e-07	0.198569	0.999815	-4.27905	-7.54585	0.000212651

## Sheet: UBAP1
snp	V.df1	z.df1	r.df1	lABF.df1	V.df2	z.df2	r.df2	lABF.df2	internal.sum.lABF	SNP.PP.H4
rs13284229	6.084e-05	-4.51282	0.998594	6.88488	3.04591e-07	-1.28066	0.999813	-3.47339	3.41148	0.102586
rs62560890	9.216e-05	-4.125	0.997872	5.4134	4.44046e-07	-1.58698	0.999728	-2.84595	2.56746	0.0441096
rs144422999	9.216e-05	-4.125	0.997872	5.4134	4.44064e-07	-1.57222	0.999728	-2.86922	2.54418	0.0430947
rs62560887	9.216e-05	-4.0625	0.997872	5.15809	4.44458e-07	-1.58789	0.999728	-2.84403	2.31406	0.034236
rs41274041	9.216e-05	-4.0625	0.997872	5.15809	4.42619e-07	-1.56589	0.999729	-2.88079	2.2773	0.0330005
rs10971977	6.241e-05	-4.24051	0.998558	5.70712	3.0495e-07	-1.2752	0.999813	-3.47978	2.22734	0.0313923
rs10971974	6.241e-05	-4.21519	0.998558	5.60024	3.05106e-07	-1.27433	0.999813	-3.48064	2.1196	0.028186
rs10972005	6.084e-05	-4.20513	0.998594	5.54554	3.04589e-07	-1.31288	0.999813	-3.43163	2.11391	0.028026
rs55662201	6.241e-05	-4.20253	0.998558	5.54704	3.04924e-07	-1.27556	0.999813	-3.47937	2.06767	0.0267596
rs17258448	7.744e-05	-4.20455	0.998211	5.66014	3.76429e-07	-1.08605	0.999769	-3.59781	2.06233	0.0266171
rs3135929	9.409e-05	-3.98969	0.997828	4.87556	4.43129e-07	-1.53627	0.999729	-2.92615	1.94941	0.023775
rs62556562	7.744e-05	-4.17045	0.998211	5.51764	3.77013e-07	-1.08122	0.999769	-3.60227	1.91537	0.0229793
rs4574933	9.409e-05	-3.96907	0.997828	4.79369	4.42711e-07	-1.5043	0.999729	-2.9752	1.81849	0.0208575
rs10972025	6.241e-05	-4.13924	0.998558	5.28344	3.04568e-07	-1.28034	0.999813	-3.47385	1.80959	0.0206727
rs10971981	6.241e-05	-4.13924	0.998558	5.28344	3.04575e-07	-1.27738	0.999813	-3.47762	1.80582	0.0205949
rs71521221	6.241e-05	-4.13924	0.998558	5.28344	3.04871e-07	-1.27222	0.999813	-3.48371	1.79973	0.0204699
rs36004115	7.744e-05	-4.17045	0.998211	5.51764	3.7718e-07	-0.908369	0.999769	-3.77396	1.74368	0.0193541
rs35910299	7.744e-05	-4.125	0.998211	5.32945	3.76393e-07	-1.0832	0.999769	-3.60095	1.7285	0.0190624
rs10972017	6.241e-05	-4.11392	0.998558	5.17912	3.04654e-07	-1.26861	0.999813	-3.48864	1.69048	0.0183512
rs35570345	7.744e-05	-4.11364	0.998211	5.28272	3.76381e-07	-1.08172	0.999769	-3.60256	1.68016	0.0181629
rs34270971	7.744e-05	-4.11364	0.998211	5.28272	3.7643e-07	-1.07793	0.999769	-3.60659	1.67613	0.0180898
rs10971995	6.241e-05	-4.10127	0.998558	5.1272	3.04566e-07	-1.28966	0.999813	-3.46187	1.66533	0.0178955
rs62556564	7.744e-05	-4.10227	0.998211	5.23612	3.76514e-07	-1.09833	0.999769	-3.58429	1.65183	0.0176556
rs12378781	6.241e-05	-4.08861	0.998558	5.07544	3.04625e-07	-1.31371	0.999813	-3.43048	1.64496	0.0175347
rs13292462	6.241e-05	-4.10127	0.998558	5.1272	3.04587e-07	-1.27218	0.999813	-3.48423	1.64297	0.0174999
rs62556568	7.744e-05	-4.10227	0.998211	5.23612	3.76344e-07	-1.08737	0.999769	-3.59649	1.63964	0.0174416
rs17349430	7.744e-05	-4.10227	0.998211	5.23612	3.76633e-07	-1.08305	0.999769	-3.60079	1.63533	0.0173667
rs34684026	7.744e-05	-4.11364	0.998211	5.28272	3.76236e-07	-1.03295	0.99977	-3.65431	1.62841	0.0172469
rs13288273	6.241e-05	-4.08861	0.998558	5.07544	3.04636e-07	-1.28192	0.999813	-3.47171	1.60373	0.0168265
rs62556569	7.744e-05	-4.09091	0.998211	5.18965	3.76369e-07	-1.08647	0.999769	-3.59744	1.59222	0.0166339
rs62556566	7.744e-05	-4.09091	0.998211	5.18965	3.7638e-07	-1.08178	0.999769	-3.6025	1.58715	0.0165498
rs10971994	6.241e-05	-4.07595	0.998558	5.02384	3.04615e-07	-1.29304	0.999813	-3.45743	1.56641	0.01621
rs35418892	6.241e-05	-4.07595	0.998558	5.02384	3.04604e-07	-1.29064	0.999813	-3.46054	1.5633	0.0161597
rs35240419	6.241e-05	-4.07595	0.998558	5.02384	3.04591e-07	-1.28549	0.999813	-3.46719	1.55665	0.0160526
rs62556595	6.241e-05	-4.07595	0.998558	5.02384	3.04682e-07	-1.26903	0.999813	-3.48807	1.53577	0.0157208
rs17349871	6.241e-05	-4.07595	0.998558	5.02384	3.04653e-07	-1.26885	0.999813	-3.48834	1.5355	0.0157166
rs17258783	9.409e-05	-3.82474	0.997828	4.23247	4.45104e-07	-1.52875	0.999727	-2.93545	1.29703	0.012382
rs36119221	7.921e-05	-4.01124	0.998171	4.87842	3.80488e-07	-1.04283	0.999767	-3.63845	1.23997	0.0116954
rs2026658	7.744e-05	-4.04545	0.998211	5.00507	3.76852e-07	-0.901558	0.999769	-3.78056	1.22451	0.0115159
rs13296299	7.744e-05	-4.03409	0.998211	4.95924	3.77686e-07	-0.939066	0.999769	-3.74494	1.2143	0.011399
rs7470345	6.241e-05	-3.96203	0.998558	4.56664	3.04645e-07	-1.2958	0.999813	-3.4538	1.11284	0.0102992
rs2380925	6.241e-05	-3.96203	0.998558	4.56664	3.0466e-07	-1.29209	0.999813	-3.45858	1.10806	0.01025
rs1041251	6.241e-05	-3.96203	0.998558	4.56664	3.04535e-07	-1.2763	0.999813	-3.47906	1.08758	0.0100422
rs17258212	6.241e-05	-3.94937	0.998558	4.51664	3.04586e-07	-1.30115	0.999813	-3.44696	1.06968	0.00986408
rs10971989	6.241e-05	-3.94937	0.998558	4.51664	3.04542e-07	-1.28858	0.999813	-3.4633	1.05334	0.00970426
rs10972030	6.561e-05	-3.93827	0.998484	4.49734	3.22921e-07	-1.24242	0.999802	-3.49242	1.00491	0.00924548
rs12375731	6.241e-05	-3.93671	0.998558	4.4668	3.04626e-07	-1.27109	0.999813	-3.48554	0.98126	0.00902936
rs10972004	6.561e-05	-3.75309	0.998484	3.78625	3.23162e-07	-0.987361	0.999802	-3.77636	0.0098979	0.00341822
rs4878557	8.836e-05	-3.32979	0.99796	2.43511	4.54512e-07	-0.226305	0.999722	-4.06761	-1.63249	0.000661484
rs10972033	6.241e-05	-3.26582	0.998558	2.05425	3.02062e-07	-0.883763	0.999815	-3.90701	-1.85276	0.00053071
rs12685445	0.00091809	-2.28053	0.979199	0.609945	5.25349e-06	0.15121	0.996791	-2.85957	-2.24962	0.000356865
rs2769705	9.216e-05	-3.01042	0.997872	1.44536	4.54672e-07	-0.229332	0.999721	-4.06674	-2.62138	0.000246064
rs4008744	9.025e-05	-3	0.997916	1.40387	4.56058e-07	-0.22461	0.999721	-4.06629	-2.66242	0.000236171
rs2890545	9.025e-05	-2.98947	0.997916	1.37241	4.53379e-07	-0.247656	0.999722	-4.06379	-2.69139	0.000229428
rs1929638	8.836e-05	-2.98936	0.99796	1.36171	4.54202e-07	-0.264195	0.999722	-4.05866	-2.69695	0.000228156
rs10814087	9.216e-05	-2.97917	0.997872	1.35197	4.54227e-07	-0.263023	0.999722	-4.05894	-2.70697	0.000225881
rs12237192	9.216e-05	-2.96875	0.997872	1.32105	4.54253e-07	-0.280485	0.999722	-4.05416	-2.73311	0.000220053
rs2769710	9.025e-05	-2.94737	0.997916	1.24768	4.55058e-07	-0.0611053	0.999721	-4.09074	-2.84305	0.000197141
rs2380926	9.216e-05	-2.92708	0.997872	1.19849	4.56364e-07	-0.271704	0.99972	-4.05427	-2.85579	0.000194648
rs7025829	9.216e-05	-2.91667	0.997872	1.16811	4.56449e-07	-0.31045	0.99972	-4.0429	-2.87479	0.000190984
rs4242691	9.216e-05	-2.91667	0.997872	1.16811	4.55994e-07	-0.242489	0.999721	-4.06219	-2.89407	0.000187336
rs10814085	9.216e-05	-2.91667	0.997872	1.16811	4.54288e-07	-0.23881	0.999722	-4.06494	-2.89683	0.00018682
rs7870075	9.216e-05	-2.91667	0.997872	1.16811	4.54973e-07	-0.170421	0.999721	-4.07818	-2.91007	0.000184364
rs4319185	9.025e-05	-2.91579	0.997916	1.1553	4.55598e-07	-0.136228	0.999721	-4.08274	-2.92744	0.000181189
rs1049567	9.025e-05	-2.88421	0.997916	1.06391	4.54776e-07	-0.393058	0.999721	-4.01569	-2.95178	0.000176832
rs9695200	9.216e-05	-2.875	0.997872	1.04771	4.56102e-07	-0.268893	0.999721	-4.05532	-3.00761	0.00016723
rs10758248	9.025e-05	-2.87368	0.997916	1.03367	4.54528e-07	-0.210265	0.999722	-4.07109	-3.03742	0.000162318
rs7341762	9.216e-05	-2.86458	0.997872	1.01788	4.55626e-07	-0.133742	0.999721	-4.08304	-3.06516	0.000157877
rs2769708	9.025e-05	2.86316	0.997916	1.00354	4.553e-07	0.0537445	0.999721	-4.0909	-3.08736	0.000154411
rs7032924	9.025e-05	2.86316	0.997916	1.00354	4.55155e-07	0.0438414	0.999721	-4.09154	-3.088	0.000154312
rs2769709	9.216e-05	2.85417	0.997872	0.98816	4.55145e-07	0.0482582	0.999721	-4.09135	-3.10319	0.000151986
rs1537218	9.216e-05	-2.84375	0.997872	0.958547	4.54176e-07	-0.238743	0.999722	-4.06508	-3.10654	0.000151478
rs10733472	9.025e-05	-2.85263	0.997916	0.973519	4.55207e-07	-0.132425	0.999721	-4.08368	-3.11016	0.000150931
rs7038044	9.216e-05	-2.84375	0.997872	0.958547	4.54741e-07	-0.178412	0.999721	-4.07704	-3.1185	0.000149677
rs1198663	9.025e-05	-2.84211	0.997916	0.943609	4.5513e-07	-0.0506504	0.999721	-4.09124	-3.14763	0.000145379
rs10758244	9.216e-05	-2.82292	0.997872	0.899644	4.55053e-07	-0.174352	0.999721	-4.07742	-3.17777	0.000141063
rs1556439	9.216e-05	-2.82292	0.997872	0.899644	4.55603e-07	-0.132417	0.999721	-4.08324	-3.1836	0.000140243
rs10971980	9.216e-05	-2.8125	0.997872	0.870356	4.54633e-07	-0.216934	0.999722	-4.06955	-3.19919	0.000138073
rs7036537	9.216e-05	-2.80208	0.997872	0.841175	4.54502e-07	-0.22649	0.999722	-4.06757	-3.2264	0.000134367
rs7853065	9.216e-05	-2.79167	0.997872	0.812103	4.56402e-07	-0.126575	0.99972	-4.08312	-3.27102	0.000128504
rs10971979	9.216e-05	-2.71875	0.997872	0.61163	4.54627e-07	-0.218202	0.999722	-4.06928	-3.45765	0.000106626
rs1969964	8.836e-05	2.71277	0.99796	0.574726	4.47644e-07	0.214693	0.999726	-4.07778	-3.50305	0.000101893
rs1887661	9.216e-05	-2.6875	0.997872	0.527337	4.54732e-07	-0.176978	0.999721	-4.07731	-3.54997	9.72229e-05
rs10758245	9.409e-05	-2.68041	0.997828	0.518536	4.56346e-07	-0.141219	0.99972	-4.08122	-3.56269	9.59943e-05
rs13289891	9.604e-05	2.54082	0.997783	0.164985	4.84523e-07	-0.135894	0.999703	-4.05201	-3.88703	6.94043e-05
rs7849334	9.801e-05	2.49495	0.997737	0.059742	4.83658e-07	-0.0906332	0.999704	-4.05803	-3.99829	6.20963e-05
rs35260274	9.801e-05	2.48485	0.997737	0.0346484	4.94428e-07	0.112535	0.999697	-4.0448	-4.01015	6.13642e-05
rs7020934	6.561e-05	2.12346	0.998484	-0.994782	3.29909e-07	1.16072	0.999798	-3.57987	-4.57465	3.48942e-05
rs7018487	6.724e-05	2.21951	0.998447	-0.774357	3.32875e-07	0.924387	0.999796	-3.82174	-4.59609	3.41541e-05
rs7868756	0.00011449	1.71028	0.997358	-1.50942	5.39389e-07	1.32595	0.99967	-3.12884	-4.63826	3.2744e-05
rs10814074	0.00011881	1.83486	0.997258	-1.27087	5.64701e-07	1.09687	0.999654	-3.38335	-4.65422	3.22255e-05
rs10814086	0.00011881	1.82569	0.997258	-1.28761	5.5559e-07	1.03869	0.99966	-3.45358	-4.74119	2.95412e-05
rs10814084	0.00011664	1.77778	0.997308	-1.38281	5.61858e-07	1.0767	0.999656	-3.40779	-4.7906	2.81171e-05
rs10814080	0.00011664	1.76852	0.997308	-1.39919	5.59471e-07	1.02947	0.999657	-3.45963	-4.85882	2.62629e-05
rs4879765	6.724e-05	1.95122	0.998447	-1.33298	3.29537e-07	1.13991	0.999798	-3.60437	-4.93735	2.42794e-05
rs10971998	6.889e-05	1.93976	0.998409	-1.34321	3.29489e-07	1.14388	0.999798	-3.5999	-4.94311	2.41399e-05
rs4008756	6.724e-05	2.0122	0.998447	-1.21233	3.30818e-07	1.01235	0.999797	-3.73967	-4.952	2.39262e-05
rs10814075	6.889e-05	2.03614	0.998409	-1.1519	3.32827e-07	0.922562	0.999796	-3.82349	-4.9754	2.3373e-05
rs10814076	6.889e-05	2.03614	0.998409	-1.1519	3.32825e-07	0.922239	0.999796	-3.8238	-4.9757	2.33659e-05
rs10972013	6.724e-05	1.92683	0.998447	-1.3802	3.29563e-07	1.13137	0.999798	-3.61403	-4.99423	2.2937e-05
rs4879758	6.889e-05	1.91566	0.998409	-1.38958	3.29809e-07	1.13577	0.999798	-3.60867	-4.99825	2.28448e-05
rs7042375	6.889e-05	2.0241	0.998409	-1.17632	3.32323e-07	0.892875	0.999796	-3.85119	-5.02752	2.2186e-05
rs11791037	6.889e-05	2	0.998409	-1.22473	3.33608e-07	0.940838	0.999796	-3.8053	-5.03003	2.21303e-05
rs4879757	6.889e-05	2.01205	0.998409	-1.2006	3.32811e-07	0.907949	0.999796	-3.83689	-5.03749	2.19658e-05
rs10814078	6.889e-05	1.89157	0.998409	-1.43538	3.29838e-07	1.129	0.999798	-3.61628	-5.05167	2.16566e-05
rs7036296	6.724e-05	1.89024	0.998447	-1.44991	3.29801e-07	1.13705	0.999798	-3.60723	-5.05714	2.15384e-05
rs4879761	6.889e-05	1.86747	0.998409	-1.4806	3.29514e-07	1.14591	0.999798	-3.59754	-5.07814	2.10908e-05
rs7869567	6.889e-05	1.98795	0.998409	-1.24871	3.32315e-07	0.90327	0.999796	-3.84187	-5.09059	2.08299e-05
rs7032947	6.724e-05	1.97561	0.998447	-1.28516	3.32306e-07	0.893873	0.999796	-3.85033	-5.13549	1.99153e-05
rs10758246	6.889e-05	1.96386	0.998409	-1.29625	3.31877e-07	0.901991	0.999797	-3.84369	-5.13994	1.98269e-05
rs4879764	6.889e-05	1.95181	0.998409	-1.3198	3.32018e-07	0.91529	0.999797	-3.83139	-5.15119	1.9605e-05
rs4008745	6.889e-05	1.80723	0.998409	-1.59111	3.30065e-07	1.16436	0.999798	-3.5754	-5.16651	1.9307e-05
rs2094998	6.889e-05	1.93976	0.998409	-1.34321	3.32296e-07	0.8935	0.999796	-3.85068	-5.19388	1.87856e-05
rs1049557	6.889e-05	1.90361	0.998409	-1.41255	3.32428e-07	0.956472	0.999796	-3.79224	-5.2048	1.85818e-05
rs7040201	6.889e-05	1.90361	0.998409	-1.41255	3.31972e-07	0.865451	0.999797	-3.87583	-5.28838	1.70917e-05
rs1122114	6.724e-05	1.82927	0.998447	-1.56314	3.30059e-07	1.02208	0.999798	-3.73092	-5.29406	1.6995e-05
rs7857658	6.889e-05	1.85542	0.998409	-1.50299	3.32489e-07	0.932579	0.999796	-3.81471	-5.3177	1.65979e-05
rs7856567	6.889e-05	1.9759	0.998409	-1.27255	3.36984e-07	0.587248	0.999794	-4.07037	-5.34292	1.61845e-05
rs10972032	9.409e-05	1.29897	0.997828	-2.22414	5.39387e-07	1.32628	0.99967	-3.12841	-5.35255	1.60294e-05
rs961183	6.889e-05	1.84337	0.998409	-1.52524	3.32516e-07	0.913099	0.999796	-3.83265	-5.35788	1.59442e-05
rs13302285	0.00026569	-0.711656	0.99389	-2.29722	1.36916e-06	0.765755	0.999162	-3.24918	-5.5464	1.32047e-05
rs13289989	0.00027225	-0.654545	0.99374	-2.32391	1.36923e-06	0.766823	0.999162	-3.24833	-5.57224	1.28679e-05
rs4879763	6.889e-05	1.71084	0.998409	-1.76038	3.32374e-07	0.929034	0.999796	-3.81818	-5.57857	1.27868e-05
rs10814079	6.889e-05	1.72289	0.998409	-1.73973	3.32009e-07	0.904599	0.999797	-3.84113	-5.58086	1.27574e-05
rs10814083	6.889e-05	1.6747	0.998409	-1.82147	3.32413e-07	0.963665	0.999796	-3.78536	-5.60683	1.24304e-05
rs4879760	6.889e-05	1.6988	0.998409	-1.78089	3.32069e-07	0.904851	0.999797	-3.84081	-5.6217	1.22469e-05
rs7042499	6.4e-05	-1.925	0.998521	-1.40823	3.17948e-07	0.165497	0.999805	-4.25814	-5.66637	1.17119e-05
rs10971988	5.929e-05	1.55844	0.99863	-2.08376	3.29832e-07	1.13454	0.999798	-3.61002	-5.69379	1.13952e-05
rs7469124	6.4e-05	-1.7875	0.998521	-1.66309	3.16863e-07	0.103715	0.999806	-4.26816	-5.93125	8.98653e-06
rs10814077	6.241e-05	1.10127	0.998558	-2.66534	3.04997e-07	1.16113	0.999813	-3.61863	-6.28397	6.31547e-06
rs113012388	0.00010404	-0.54902	0.997598	-2.86547	5.2234e-07	-0.825873	0.99968	-3.68275	-6.54822	4.8489e-06
rs4553000	6.084e-05	1.33333	0.998594	-2.39594	2.97799e-07	0.514797	0.999818	-4.17208	-6.56802	4.75386e-06
rs10971969	0.00010404	-0.823529	0.997598	-2.67753	5.2667e-07	-0.442202	0.999677	-3.92181	-6.59935	4.60725e-06
rs10972022	0.00010201	-0.742574	0.997645	-2.75059	5.23763e-07	-0.457592	0.999679	-3.91766	-6.66825	4.3005e-06
rs111604639	0.00010404	-0.764706	0.997598	-2.72413	5.275e-07	-0.373332	0.999677	-3.9491	-6.67323	4.27911e-06
rs113512434	0.00010404	-0.696078	0.997598	-2.77414	5.25915e-07	-0.461129	0.999678	-3.91398	-6.68812	4.21587e-06
rs72731263	0.00010609	-0.699029	0.997551	-2.76236	5.26115e-07	-0.430948	0.999678	-3.92725	-6.68961	4.20958e-06
rs11521438	0.00010609	-0.68932	0.997551	-2.76909	5.26897e-07	-0.442899	0.999677	-3.92129	-6.69038	4.20638e-06
rs10971964	0.00010816	-0.634615	0.997504	-2.79558	5.28392e-07	-0.460274	0.999676	-3.91203	-6.70761	4.1345e-06
rs111450839	0.00010404	-0.715686	0.997598	-2.76033	5.28815e-07	-0.363273	0.999676	-3.95156	-6.71189	4.11685e-06
rs10971965	0.00010609	-0.650485	0.997551	-2.79504	5.27339e-07	-0.44516	0.999677	-3.91987	-6.7149	4.10445e-06
rs112651643	0.00010404	-0.656863	0.997598	-2.8006	5.24621e-07	-0.399962	0.999679	-3.94154	-6.74214	3.99415e-06
rs10971967	0.00010609	-0.601942	0.997551	-2.82536	5.27291e-07	-0.449688	0.999677	-3.91789	-6.74325	3.98974e-06
rs10971968	0.00010609	-0.592233	0.997551	-2.83115	5.26755e-07	-0.44222	0.999677	-3.92172	-6.75287	3.95155e-06
rs12376762	0.00010404	-0.588235	0.997598	-2.84322	5.27289e-07	-0.434405	0.999677	-3.92464	-6.76787	3.89273e-06
rs4421437	0.00010609	-0.592233	0.997551	-2.83115	5.24361e-07	-0.409294	0.999679	-3.93801	-6.76916	3.8877e-06
rs11793208	0.00010404	0.754902	0.997598	-2.73156	4.99532e-07	0.113114	0.999694	-4.0396	-6.77116	3.87991e-06
rs9650705	0.00010609	-0.563107	0.997551	-2.84793	5.2531e-07	-0.429538	0.999678	-3.92862	-6.77655	3.85906e-06
rs41313794	0.00010404	-0.558824	0.997598	-2.86005	5.23581e-07	-0.453711	0.999679	-3.9196	-6.77965	3.84712e-06
rs72731278	0.00010404	-0.558824	0.997598	-2.86005	5.236e-07	-0.451893	0.999679	-3.9204	-6.78046	3.84403e-06
rs10972007	0.00010404	-0.558824	0.997598	-2.86005	5.23597e-07	-0.451515	0.999679	-3.92058	-6.78063	3.84336e-06
rs113475553	0.00010609	-0.563107	0.997551	-2.84793	5.24647e-07	-0.402351	0.999679	-3.94056	-6.78849	3.81327e-06
rs72731270	0.00010609	-0.553398	0.997551	-2.85334	5.23603e-07	-0.412462	0.999679	-3.93744	-6.79077	3.80457e-06
rs72731282	0.00010404	-0.54902	0.997598	-2.86547	5.23661e-07	-0.438786	0.999679	-3.92618	-6.79165	3.80124e-06
rs10971993	0.00010609	-0.553398	0.997551	-2.85334	5.23611e-07	-0.407993	0.999679	-3.93926	-6.7926	3.79764e-06
rs10971991	0.00010609	-0.533981	0.997551	-2.86387	5.23611e-07	-0.408755	0.999679	-3.93895	-6.80282	3.75902e-06
rs10971990	0.00010609	-0.533981	0.997551	-2.86387	5.23611e-07	-0.407866	0.999679	-3.93931	-6.80318	3.75766e-06
rs72731277	0.00010404	-0.509804	0.997598	-2.88618	5.23597e-07	-0.451515	0.999679	-3.92058	-6.80676	3.74424e-06
rs113482935	0.00010404	-0.509804	0.997598	-2.88618	5.23601e-07	-0.451395	0.999679	-3.92063	-6.80681	3.74405e-06
rs10972010	0.00010609	-0.504854	0.997551	-2.87896	5.23666e-07	-0.432195	0.999679	-3.92904	-6.808	3.73958e-06
rs11787558	0.00010201	0.693069	0.997645	-2.78604	5.04479e-07	0.148654	0.999691	-4.03002	-6.81606	3.70956e-06
rs10972023	0.00010404	-0.5	0.997598	-2.89112	5.23674e-07	-0.441122	0.999679	-3.92514	-6.81626	3.70883e-06
rs55790724	0.00010404	-0.509804	0.997598	-2.88618	5.23697e-07	-0.394277	0.999679	-3.94468	-6.83086	3.65507e-06
rs10971985	0.00010404	-0.5	0.997598	-2.89112	5.23739e-07	-0.397923	0.999679	-3.9432	-6.83431	3.64247e-06
rs10972003	0.00010201	0.643564	0.997645	-2.81905	4.99415e-07	0.121603	0.999694	-4.03872	-6.85777	3.55803e-06
rs10758247	0.00010201	0.574257	0.997645	-2.86115	5.04533e-07	0.155542	0.999691	-4.02892	-6.89007	3.44493e-06
rs4879767	0.00010201	0.574257	0.997645	-2.86115	5.01216e-07	0.127157	0.999693	-4.03623	-6.89738	3.41985e-06

## Sheet: PPP1R15A
snp	V.df1	z.df1	r.df1	lABF.df1	V.df2	z.df2	r.df2	lABF.df2	internal.sum.lABF	SNP.PP.H4
rs471736	8.1e-05	0.511111	0.998136	-3.01222	3.93095e-07	-3.61039	0.99976	2.34784	-0.664378	0.130294
rs2655932	8.1e-05	0.422222	0.998136	-3.05362	3.92854e-07	-3.54684	0.99976	2.12014	-0.933481	0.0995527
rs556581	8.1e-05	0.466667	0.998136	-3.03391	3.94024e-07	-3.46756	0.99976	1.84363	-1.19027	0.0770071
rs2690847	8.1e-05	0.5	0.998136	-3.01782	3.94889e-07	-3.40056	0.999759	1.61472	-1.4031	0.0622442
rs409050	8.1e-05	0.444444	0.998136	-3.04401	3.92876e-07	-3.40896	0.99976	1.64076	-1.40325	0.0622353
rs409988	8.1e-05	0.544444	0.998136	-2.99466	3.94652e-07	-3.38353	0.999759	1.55668	-1.43798	0.0601106
rs275838	7.921e-05	0.561798	0.998177	-2.99622	3.94613e-07	-3.36286	0.999759	1.48692	-1.50931	0.0559725
rs421045	7.921e-05	0.606742	0.998177	-2.97001	3.95275e-07	-3.29626	0.999759	1.26606	-1.70396	0.0460723
rs1799268	8.1e-05	0.722222	0.998136	-2.88227	3.95671e-07	-3.26374	0.999759	1.1599	-1.72237	0.0452316
rs8101190	8.1e-05	0.555556	0.998136	-2.98856	3.95252e-07	-3.28374	0.999759	1.22485	-1.76371	0.0434
rs506867	8.1e-05	0.733333	0.998136	-2.8742	3.9638e-07	-3.22866	0.999758	1.04694	-1.82727	0.0407274
rs504103	8.1e-05	0.422222	0.998136	-3.05362	3.96186e-07	-3.21095	0.999758	0.989707	-2.06391	0.0321449
rs275583	8.281e-05	0.461538	0.998095	-3.02526	4.11685e-07	-3.03006	0.999749	0.444512	-2.58074	0.0191715
rs579466	6.4e-05	0.45	0.998527	-3.15908	3.13531e-07	-3.00564	0.999809	0.234935	-2.92414	0.0135994
rs497775	7.056e-05	-0.321429	0.998376	-3.15989	4.11713e-07	-2.91312	0.999749	0.0971256	-3.06276	0.0118391
rs437358	6.4e-05	0.425	0.998527	-3.17	3.13936e-07	-2.90187	0.999809	-0.0708497	-3.24085	0.00990777
rs275582	8.649e-05	0.397849	0.99801	-3.03088	4.15017e-07	-2.79955	0.999747	-0.2232	-3.25408	0.00977755
rs394025	8.281e-05	0.725275	0.998095	-2.86905	4.13359e-07	-2.73765	0.999748	-0.396516	-3.26557	0.00966586
rs441114	8.464e-05	0.380435	0.998053	-3.04843	4.13148e-07	-2.80144	0.999748	-0.220159	-3.26859	0.00963671
rs400615	8.464e-05	0.608696	0.998053	-2.93576	4.13477e-07	-2.73773	0.999748	-0.396169	-3.33193	0.00904525
rs8102113	8.464e-05	0.456522	0.998053	-3.01665	4.13131e-07	-2.75846	0.999748	-0.339623	-3.35627	0.0088277
rs8105420	8.464e-05	0.684783	0.998053	-2.88665	4.15986e-07	-2.69692	0.999746	-0.504024	-3.39067	0.00852921
rs275581	9.216e-05	0.197917	0.99788	-3.05864	4.42627e-07	-2.74606	0.99973	-0.339342	-3.39798	0.00846711
rs275584	6.4e-05	0.375	0.998527	-3.18997	3.13506e-07	-2.84927	0.999809	-0.222781	-3.41275	0.00834295
rs438767	6.561e-05	0.506173	0.99849	-3.11986	3.14154e-07	-2.82296	0.999808	-0.296356	-3.41622	0.00831407
rs11083930	8.464e-05	0.467391	0.998053	-3.01164	4.14128e-07	-2.72987	0.999747	-0.416854	-3.42849	0.00821264
rs275580	9.216e-05	0.208333	0.99788	-3.05653	4.43988e-07	-2.73328	0.999729	-0.372818	-3.42934	0.00820567
rs379086	8.464e-05	0.467391	0.998053	-3.01164	4.15357e-07	-2.69727	0.999747	-0.503833	-3.51547	0.0075285
rs2569714	8.649e-05	0.44086	0.99801	-3.01288	4.1536e-07	-2.69318	0.999747	-0.514848	-3.52773	0.0074368
rs537077	8.649e-05	0.419355	0.99801	-3.02211	4.16191e-07	-2.6925	0.999746	-0.515674	-3.53778	0.00736238
rs11083931	8.464e-05	0.456522	0.998053	-3.01665	4.1357e-07	-2.6909	0.999748	-0.52314	-3.53979	0.00734762
rs275840	9.216e-05	0.239583	0.99788	-3.04954	4.44113e-07	-2.68906	0.999729	-0.492524	-3.54207	0.00733093
rs275579	6.4e-05	0.375	0.998527	-3.18997	3.12159e-07	-2.78403	0.99981	-0.408649	-3.59862	0.00692785
rs275578	6.561e-05	0.148148	0.99849	-3.23682	3.12187e-07	-2.77465	0.99981	-0.434663	-3.67148	0.00644103
rs275839	8.464e-05	0.271739	0.998053	-3.0838	4.12687e-07	-2.65133	0.999748	-0.629882	-3.71369	0.00617483
rs276713	0.00010609	1.28155	0.99756	-2.18877	5.09626e-07	2.10146	0.999689	-1.83092	-4.0197	0.00454702
rs276712	0.00010816	1.15385	0.997513	-2.3343	5.09368e-07	2.10513	0.999689	-1.82346	-4.15775	0.00396068
rs276719	9.604e-05	0.857143	0.997791	-2.69107	4.45151e-07	1.96035	0.999729	-2.18494	-4.87601	0.00193124
rs276718	9.604e-05	0.795918	0.997791	-2.74156	4.45101e-07	1.96685	0.999729	-2.17224	-4.91381	0.0018596
rs275849	0.00010816	1.77885	0.997513	-1.42011	5.23394e-07	1.02917	0.999681	-3.49554	-4.91565	0.00185617
rs77028171	0.00071289	-0.228464	0.983832	-2.03669	3.45179e-06	0.594047	0.997899	-2.90663	-4.94332	0.00180551
rs275848	0.00012544	1.76786	0.997117	-1.36626	5.82053e-07	0.63488	0.999645	-3.77041	-5.13667	0.0014881
rs276704	0.00014161	1.52101	0.996746	-1.711	6.38925e-07	0.74306	0.99961	-3.64932	-5.36032	0.00118987
rs276705	0.00013924	1.61017	0.996801	-1.58021	6.45071e-07	0.474223	0.999607	-3.8081	-5.38831	0.00115704
rs190672	6.084e-05	-0.205128	0.998599	-3.26445	3.03601e-07	2.07005	0.999815	-2.15505	-5.4195	0.0011215
rs2569713	6.084e-05	0.0641026	0.998599	-3.28341	3.02188e-07	2.03942	0.999816	-2.22032	-5.50373	0.00103091
rs8111341	0.000121	1.41818	0.997218	-1.93956	5.62019e-07	0.915688	0.999657	-3.57028	-5.50984	0.00102462
rs62132011	9.604e-05	-1.20408	0.997791	-2.3343	4.62233e-07	1.35007	0.999718	-3.176	-5.5103	0.00102416
rs275841	6.724e-05	-0.0243902	0.998452	-3.23523	3.02378e-07	1.95241	0.999816	-2.39363	-5.62885	0.000909659
rs275842	6.241e-05	0.0253165	0.998563	-3.27242	3.05177e-07	1.95986	0.999814	-2.37446	-5.64688	0.000893405
rs276717	0.00010201	0.613861	0.997654	-2.83955	4.88001e-07	1.54795	0.999702	-2.86226	-5.70181	0.000845658
rs422219	5.929e-05	-0.025974	0.998635	-3.29801	3.01326e-07	1.94394	0.999816	-2.41187	-5.70988	0.000838858
rs10406961	9.604e-05	-1.35714	0.997791	-2.13872	4.58844e-07	0.976312	0.99972	-3.61431	-5.75303	0.000803435
rs276701	0.00013689	1.33333	0.996854	-1.99478	6.43034e-07	0.498324	0.999608	-3.79796	-5.79274	0.000772155
rs4802471	0.00010404	-1.18627	0.997607	-2.31575	5.03257e-07	1.03975	0.999693	-3.50421	-5.81997	0.000751415
rs10422217	0.00013924	1.25424	0.996801	-2.08835	6.38211e-07	0.515131	0.999611	-3.79321	-5.88156	0.00070653
rs113527924	7.569e-05	0.321839	0.998258	-3.12473	3.73343e-07	-1.65048	0.999772	-2.83212	-5.95685	0.000655286
rs12608580	7.056e-05	0.261905	0.998376	-3.17722	3.49944e-07	-1.67128	0.999787	-2.82991	-6.00713	0.000623155
rs275843	0.00012544	1.22321	0.997117	-2.17844	5.83039e-07	0.355622	0.999645	-3.90782	-6.08626	0.000575743
rs73049205	7.744e-05	0.215909	0.998218	-3.14176	3.72677e-07	-1.56647	0.999773	-2.96809	-6.10985	0.000562321
rs1050671	0.00010816	-1.05769	0.997513	-2.44036	5.30995e-07	0.398862	0.999676	-3.93825	-6.3786	0.000429801
rs17361438	7.569e-05	0.413793	0.998258	-3.09097	3.75491e-07	-1.24339	0.999771	-3.41815	-6.50911	0.000377213
rs73049233	0.00011449	-0.0186916	0.997368	-2.96978	5.6011e-07	0.831697	0.999659	-3.64534	-6.61512	0.000339271
rs16982010	0.00012544	-0.303571	0.997117	-2.87847	6.02814e-07	-0.62918	0.999632	-3.7565	-6.63497	0.000332606
rs8106646	0.00012996	-0.0614035	0.997013	-2.90489	6.03249e-07	-0.636435	0.999632	-3.75155	-6.65643	0.000325541
rs8106307	0.00012321	-0.045045	0.997168	-2.93234	5.94401e-07	-0.676378	0.999638	-3.73272	-6.66507	0.000322743
rs3826824	0.00012996	-0.473684	0.997013	-2.79491	6.40538e-07	-0.30617	0.999609	-3.87717	-6.67208	0.000320487
rs34388885	0.00011449	0.0280374	0.997368	-2.96957	5.71169e-07	0.741574	0.999652	-3.70644	-6.67601	0.000319232
rs73049222	0.00012996	-0.368421	0.997013	-2.8391	6.31486e-07	-0.388444	0.999615	-3.85572	-6.69482	0.000313282
rs16982041	0.00011664	-0.268519	0.997318	-2.92473	5.77191e-07	0.623336	0.999648	-3.78186	-6.70659	0.000309617
rs34118929	0.00011881	-0.357798	0.997269	-2.88765	5.85324e-07	0.525182	0.999643	-3.83122	-6.71887	0.000305838
rs73049215	0.00012769	-0.00884956	0.997065	-2.91551	6.15153e-07	-0.380991	0.999625	-3.87168	-6.78719	0.00028564

## Sheet: MAFF
snp	V.df1	z.df1	r.df1	lABF.df1	V.df2	z.df2	r.df2	lABF.df2	internal.sum.lABF	SNP.PP.H4
rs6000889	6.724e-05	1.2439	0.998453	-2.46323	3.25185e-07	-2.69913	0.9998	-0.617245	-3.08047	0.0395245
rs4820307	7.225e-05	-2.16471	0.998338	-0.860723	3.58038e-07	1.96511	0.99978	-2.28065	-3.14138	0.0371892
rs11703407	7.225e-05	-1.18824	0.998338	-2.49503	3.56991e-07	2.58995	0.999781	-0.859347	-3.35437	0.0300548
rs5750495	7.225e-05	2.05882	0.998338	-1.08395	3.50329e-07	-1.96786	0.999785	-2.28612	-3.37007	0.0295868
rs6000899	7.225e-05	-1.24706	0.998338	-2.42352	3.55712e-07	2.55592	0.999781	-0.948677	-3.3722	0.0295239
rs2285178	7.225e-05	-1.21176	0.998338	-2.46684	3.55606e-07	2.56426	0.999782	-0.927462	-3.3943	0.0288785
rs6000898	7.225e-05	-1.18824	0.998338	-2.49503	3.55609e-07	2.55449	0.999782	-0.952463	-3.44749	0.0273826
rs13058437	7.396e-05	-1.25581	0.998299	-2.40094	3.59095e-07	2.51463	0.999779	-1.0486	-3.44954	0.0273265
rs35692733	7.225e-05	-1.17647	0.998338	-2.50891	3.56229e-07	2.55864	0.999781	-0.940998	-3.44991	0.0273163
rs2246503	7.225e-05	-1.2	0.998338	-2.481	3.55691e-07	2.548	0.999781	-0.968916	-3.44992	0.0273162
rs12484901	7.225e-05	-1.18824	0.998338	-2.49503	3.56624e-07	2.54878	0.999781	-0.965613	-3.46064	0.0270248
rs12484820	7.396e-05	-1.17442	0.998299	-2.49967	3.56704e-07	2.54632	0.999781	-0.971774	-3.47145	0.0267344
rs5995500	7.225e-05	-1.14118	0.998338	-2.54974	3.55607e-07	2.56528	0.999782	-0.924848	-3.47459	0.0266504
rs12160750	7.225e-05	-1.17647	0.998338	-2.50891	3.55589e-07	2.54787	0.999782	-0.969372	-3.47828	0.0265521
rs4820308	7.396e-05	-1.98837	0.998299	-1.21468	3.58071e-07	1.97348	0.99978	-2.26414	-3.47881	0.0265381
rs11089856	7.225e-05	-1.2	0.998338	-2.481	3.55646e-07	2.53301	0.999782	-1.00704	-3.48804	0.0262945
rs7286550	7.225e-05	-1.07059	0.998338	-2.62768	3.5564e-07	2.56843	0.999782	-0.916719	-3.5444	0.0248535
rs4821711	7.225e-05	-1.87059	0.998338	-1.45316	3.56071e-07	2.05515	0.999781	-2.10247	-3.55563	0.0245759
rs2285177	7.056e-05	-1.03571	0.998377	-2.67614	3.55593e-07	2.56995	0.999782	-0.912897	-3.58903	0.0237685
rs2071910	7.225e-05	-1.18824	0.998338	-2.49503	3.57573e-07	2.49188	0.99978	-1.10766	-3.60268	0.0234463
rs13057133	7.225e-05	-1.84706	0.998338	-1.49683	3.56126e-07	2.05001	0.999781	-2.11293	-3.60975	0.0232811
rs2413485	6.561e-05	0.839506	0.99849	-2.89608	3.16907e-07	-2.65523	0.999805	-0.74762	-3.6437	0.0225041
rs4821714	6.561e-05	0.802469	0.99849	-2.92644	3.17671e-07	-2.66432	0.999805	-0.722262	-3.6487	0.0223918
rs12160528	7.396e-05	-1.09302	0.998299	-2.59179	3.60348e-07	2.49993	0.999779	-1.08373	-3.67552	0.0217992
rs5756819	6.561e-05	1.24691	0.99849	-2.47171	3.22209e-07	-2.4694	0.999802	-1.2154	-3.6871	0.0215482
rs5995498	7.225e-05	-1.02353	0.998338	-2.67687	3.55762e-07	2.52962	0.999781	-1.01547	-3.69234	0.0214357
rs12160491	7.396e-05	-1.02326	0.998299	-2.66549	3.60406e-07	2.49898	0.999779	-1.08602	-3.75151	0.0202041
rs8136037	7.225e-05	-1.71765	0.998338	-1.7271	3.52235e-07	2.09062	0.999784	-2.03436	-3.76146	0.0200041
rs11705616	7.225e-05	-1.75294	0.998338	-1.66596	3.55939e-07	2.04921	0.999781	-2.11483	-3.78079	0.0196211
rs8137848	7.225e-05	-1.74118	0.998338	-1.68648	3.52258e-07	2.04942	0.999784	-2.11958	-3.80606	0.0191315
rs8136757	7.225e-05	-1.74118	0.998338	-1.68648	3.52254e-07	2.04856	0.999784	-2.12136	-3.80784	0.0190975
rs6000890	6.561e-05	1.16049	0.99849	-2.57557	3.21633e-07	-2.46012	0.999802	-1.23917	-3.81474	0.0189661
rs13056052	7.225e-05	-1.71765	0.998338	-1.7271	3.53247e-07	2.02628	0.999783	-2.16534	-3.89244	0.0175483
rs8142595	7.225e-05	-1.67059	0.998338	-1.80669	3.52462e-07	2.05385	0.999783	-2.11021	-3.91691	0.0171241
rs13057823	7.225e-05	-1.62353	0.998338	-1.88407	3.53819e-07	2.06236	0.999783	-2.09078	-3.97485	0.0161602
rs13055462	7.225e-05	-1.52941	0.998338	-2.0322	3.5248e-07	2.04083	0.999783	-2.13684	-4.16904	0.0133079
rs2413484	0.000324	-0.944444	0.992589	-2.0097	1.64873e-06	-1.49221	0.998988	-2.33568	-4.34538	0.0111564
rs12159685	0.00033124	-0.763736	0.992425	-2.15198	1.63367e-06	-1.53143	0.998997	-2.28102	-4.433	0.0102205
rs7286525	0.00032761	-0.80663	0.992507	-2.124	1.64778e-06	-1.49092	0.998989	-2.33788	-4.46188	0.00992956
rs5756815	0.00034225	-0.783784	0.992175	-2.12044	1.64791e-06	-1.48661	0.998988	-2.34427	-4.46471	0.00990153
rs150059113	0.00020736	-0.763889	0.995244	-2.38382	9.69782e-07	-1.66134	0.999404	-2.33382	-4.71764	0.00768872
rs55770255	0.00027889	-1.55689	0.993614	-1.32262	1.28827e-06	-0.308714	0.999209	-3.52352	-4.84615	0.00676151
rs739267	0.00020736	-0.611111	0.995244	-2.48835	9.60631e-07	-1.64862	0.99941	-2.3596	-4.84796	0.00674931
rs75026836	0.00028224	-1.41667	0.993538	-1.52391	1.30601e-06	-0.338476	0.999198	-3.50707	-5.03098	0.00562047
rs8140423	9.604e-05	-0.520408	0.997792	-2.92265	4.6652e-07	1.82451	0.999713	-2.41483	-5.33748	0.00413679
rs739268	0.00028561	-0.781065	0.993461	-2.21197	1.35627e-06	-0.849951	0.999167	-3.18453	-5.3965	0.00389968
rs763139	0.00027889	-0.892216	0.993614	-2.13135	1.35573e-06	-0.715688	0.999168	-3.28975	-5.4211	0.00380493
rs3091367	8.649e-05	1.75269	0.998011	-1.57712	4.16754e-07	-0.673709	0.999744	-3.90827	-5.48538	0.00356802
rs5756824	0.00028561	-0.721893	0.993461	-2.25614	1.40089e-06	-0.768598	0.99914	-3.23415	-5.4903	0.00355053
rs929104	0.000289	-0.629412	0.993384	-2.31237	1.40513e-06	-0.817983	0.999137	-3.1935	-5.50588	0.00349565
rs763138	0.00026569	-0.687117	0.993915	-2.3163	1.36236e-06	-0.832703	0.999164	-3.1968	-5.51309	0.00347051
rs2097513	0.00027889	-0.640719	0.993614	-2.32288	1.36485e-06	-0.791164	0.999162	-3.22958	-5.55246	0.00333653
rs5756825	6.241e-05	1.16456	0.998564	-2.59577	3.01318e-07	-1.62439	0.999815	-2.97821	-5.57398	0.0032655
rs5756822	6.241e-05	1.06329	0.998564	-2.70841	3.00982e-07	-1.62107	0.999815	-2.98415	-5.69257	0.00290034
rs2285179	6.241e-05	1.22785	0.998564	-2.52017	3.03255e-07	-0.898719	0.999814	-3.8903	-6.41048	0.0014147
rs6000896	0.00012769	-0.0973451	0.997066	-2.91098	6.08409e-07	0.910433	0.999626	-3.53175	-6.44273	0.00136981
rs6000897	0.00012769	-0.0973451	0.997066	-2.91098	6.08383e-07	0.908845	0.999626	-3.53321	-6.44419	0.0013678
rs4821715	0.00012769	-0.141593	0.997066	-2.90571	6.05489e-07	0.865722	0.999628	-3.57384	-6.47955	0.00132028
rs1894644	0.00012996	0.0175439	0.997014	-2.90677	6.08506e-07	0.863794	0.999626	-3.57302	-6.47979	0.00131996
rs5756823	0.00012769	-0.115044	0.997066	-2.90911	6.14825e-07	0.807571	0.999622	-3.61483	-6.52394	0.00126296
rs6000905	6.4e-05	1.3625	0.998527	-2.3335	3.08445e-07	-0.396784	0.999811	-4.20689	-6.54039	0.00124235
rs1894646	0.00012996	0.0526316	0.997014	-2.90554	6.14954e-07	0.749735	0.999622	-3.65974	-6.56528	0.00121181
rs4821716	0.00012769	-0.00884956	0.997066	-2.91567	6.12364e-07	0.764607	0.999624	-3.65059	-6.56626	0.00121062
rs763137	0.00012769	-0.0884956	0.997066	-2.9118	6.14487e-07	0.745834	0.999623	-3.66304	-6.57484	0.00120028
rs5756828	6.241e-05	0.987342	0.998564	-2.78617	3.03002e-07	-0.933442	0.999814	-3.85892	-6.64509	0.00111885
rs5750503	6.4e-05	1.2625	0.998527	-2.46455	3.09446e-07	-0.306334	0.99981	-4.23706	-6.70162	0.00105736
rs2017022	6.889e-05	0.518072	0.998415	-3.08959	3.37305e-07	-0.670033	0.999793	-4.01645	-7.10604	0.000705641
rs2269617	6.889e-05	0.518072	0.998415	-3.08959	3.37305e-07	-0.665529	0.999793	-4.01946	-7.10905	0.000703522
rs7290169	6.889e-05	0.457831	0.998415	-3.11894	3.36535e-07	-0.702654	0.999793	-3.99521	-7.11415	0.000699944
rs13911	6.889e-05	0.554217	0.998415	-3.07024	3.35522e-07	-0.607213	0.999794	-4.05921	-7.12946	0.000689313
rs739269	6.889e-05	0.493976	0.998415	-3.10176	3.37879e-07	-0.647837	0.999792	-4.03023	-7.13199	0.000687568
rs5995502	6.724e-05	0.52439	0.998453	-3.0984	3.31441e-07	-0.632814	0.999796	-4.04946	-7.14786	0.000676742
rs7290156	6.561e-05	0.296296	0.99849	-3.2041	3.36384e-07	-0.749887	0.999793	-3.96114	-7.16524	0.000665081
rs4821717	6.724e-05	0.426829	0.998453	-3.14473	3.3744e-07	-0.660005	0.999793	-4.02292	-7.16765	0.000663481
rs2284058	6.724e-05	0.54878	0.998453	-3.08533	3.36118e-07	-0.534774	0.999794	-4.09968	-7.18501	0.000652061
rs5756830	6.724e-05	0.52439	0.998453	-3.0984	3.35451e-07	-0.527733	0.999794	-4.10441	-7.20281	0.000640557

## Sheet: KLF4
snp	V.df1	z.df1	r.df1	lABF.df1	V.df2	z.df2	r.df2	lABF.df2	internal.sum.lABF	SNP.PP.H4
rs13288256	0.00019881	-3.38298	0.995431	3.00193	9.49828e-07	-1.81948	0.999419	-2.07082	0.931103	0.176153
rs13286392	0.00020164	-3.21127	0.995366	2.44506	9.48499e-07	-1.80579	0.99942	-2.09632	0.348746	0.0983959
rs77029687	0.00020449	-3.16783	0.995301	2.31382	9.56793e-07	-1.83855	0.999414	-2.03233	0.281495	0.0919962
rs35613856	0.00020449	-3.2028	0.995301	2.42467	9.46036e-07	-1.71807	0.999421	-2.25209	0.172584	0.0825032
rs10820720	9.409e-05	3.75258	0.997832	3.95861	4.68669e-07	0.686508	0.999713	-3.84258	0.116029	0.0779667
rs71511783	0.00022201	-3.24832	0.9949	2.60961	1.02801e-06	-1.37618	0.999371	-2.73925	-0.129639	0.0609841
rs68023192	0.00020449	-3.11189	0.995301	2.13899	9.50208e-07	-1.69576	0.999418	-2.28796	-0.148967	0.0598167
rs10739905	9.604e-05	3.64286	0.997787	3.56372	4.75937e-07	0.519561	0.999709	-3.93554	-0.371822	0.0478672
rs34939149	0.00022201	-3.03356	0.9949	1.93849	1.03879e-06	-1.44474	0.999364	-2.63741	-0.698921	0.0345128
rs71511781	0.00021609	-2.87755	0.995036	1.46687	9.74795e-07	-1.7444	0.999403	-2.19159	-0.724715	0.033634
rs10820721	9.216e-05	3.54167	0.997877	3.181	4.47791e-07	0.605294	0.999726	-3.9178	-0.736799	0.03323
rs13296284	0.00020449	-2.83217	0.995301	1.31156	9.46344e-07	-1.71794	0.999421	-2.25214	-0.94058	0.0271038
rs2417564	9.604e-05	3.39796	0.997787	2.70348	4.67926e-07	0.719204	0.999714	-3.8204	-1.11692	0.0227219
rs78101221	0.00019881	-3.12766	0.995431	2.17458	9.35861e-07	-0.836183	0.999427	-3.38312	-1.20854	0.0207327
rs35087777	0.00019881	-3.06383	0.995431	1.97788	8.97366e-07	-1.04174	0.999451	-3.2112	-1.23332	0.0202253
rs2417561	9.604e-05	3.36735	0.997787	2.60016	4.69636e-07	0.697392	0.999712	-3.83402	-1.23386	0.0202143
rs71511778	0.00019881	-3.0922	0.995431	2.0648	9.32215e-07	-0.902307	0.999429	-3.32762	-1.26282	0.0196373
rs34262254	0.00019881	-3.07092	0.995431	1.99954	9.35863e-07	-0.841217	0.999427	-3.3789	-1.37936	0.0174771
rs10512333	9.216e-05	3.28125	0.997877	2.29449	4.48364e-07	0.598154	0.999726	-3.92146	-1.62697	0.0136438
rs10761079	9.801e-05	3.27273	0.997742	2.2966	4.76768e-07	0.516559	0.999708	-3.93622	-1.63962	0.0134723
rs12684679	0.00011025	-2.66667	0.997461	0.558549	5.30685e-07	-1.2774	0.999675	-3.20043	-2.64188	0.00494497
rs13289344	0.00011449	-2.29907	0.997364	-0.333276	5.30769e-07	-1.28227	0.999675	-3.19413	-3.5274	0.00203979
rs2274870	6.561e-05	-2.4321	0.998487	-0.293897	3.19385e-07	-1.41661	0.999804	-3.26667	-3.56057	0.00197325
rs10761076	9.409e-05	2.47423	0.997832	-0.0127785	4.57384e-07	0.301476	0.99972	-4.04491	-4.05769	0.00120029
rs148255648	0.00087616	-0.581081	0.980172	-1.79484	4.25213e-06	-1.04464	0.997403	-2.43246	-4.2273	0.00101303
rs10761077	9.409e-05	2.34021	0.997832	-0.334696	4.5951e-07	0.21216	0.999719	-4.06553	-4.40022	0.000852169
rs2900376	9.409e-05	2.26804	0.997832	-0.500612	4.58886e-07	0.309939	0.999719	-4.04069	-4.5413	0.000740041
rs73515674	0.00083521	-0.560554	0.981081	-1.82965	3.36051e-06	-0.80387	0.997946	-2.77163	-4.60129	0.000696956
rs59134781	0.00082944	-0.479167	0.981209	-1.87455	3.35143e-06	-0.786097	0.997952	-2.78708	-4.66163	0.000656142
rs2114011	9.409e-05	2.2268	0.997832	-0.593089	4.65427e-07	0.106996	0.999715	-4.07591	-4.669	0.000651325
rs6479279	0.00083521	-0.525952	0.981081	-1.8481	3.21618e-06	-0.757412	0.998034	-2.8297	-4.6778	0.000645618
rs10118764	9.409e-05	2.18557	0.997832	-0.683868	4.57425e-07	0.306491	0.99972	-4.04335	-4.72721	0.000614491
rs10820714	9.604e-05	2.12245	0.997787	-0.809397	4.64033e-07	0.0993792	0.999716	-4.07819	-4.88759	0.000523437
rs7866108	8.836e-05	2.15957	0.997964	-0.771259	4.22526e-07	0.0921313	0.999741	-4.12573	-4.89699	0.000518542
rs4743754	8.836e-05	2.1383	0.997964	-0.816888	4.25236e-07	-0.0636176	0.99974	-4.12475	-4.94164	0.000495896
rs4743756	8.1e-05	2.17778	0.998133	-0.774862	3.84122e-07	0.0367362	0.999765	-4.17693	-4.95179	0.000490888
rs1425568	8.836e-05	2.12766	0.997964	-0.839533	4.22976e-07	-0.0263818	0.999741	-4.12909	-4.96862	0.000482694
rs1541741	8.836e-05	2.08511	0.997964	-0.928984	4.21958e-07	0.0422976	0.999742	-4.12975	-5.05873	0.000441101
rs10217335	8.836e-05	2.07447	0.997964	-0.951065	4.25103e-07	-0.0437034	0.99974	-4.12598	-5.07704	0.000433099
rs4262370	8.836e-05	2.05319	0.997964	-0.994886	4.22711e-07	-0.0453272	0.999741	-4.12873	-5.12361	0.000413392
rs10217476	8.836e-05	2.04255	0.997964	-1.01663	4.24872e-07	0.0615205	0.99974	-4.12531	-5.14194	0.000405884
rs1331926	6.724e-05	2.14634	0.99845	-0.934904	3.32808e-07	0.0304704	0.999796	-4.24882	-5.18373	0.000389273
rs7018844	8.836e-05	2.02128	0.997964	-1.05977	4.21349e-07	0.0223626	0.999742	-4.13112	-5.19089	0.000386495
rs7357744	8.836e-05	2	0.997964	-1.10246	4.24914e-07	-0.0538361	0.99974	-4.12571	-5.22817	0.000372351
rs12338711	8.836e-05	1.97872	0.997964	-1.14471	4.2488e-07	-0.0496959	0.99974	-4.12596	-5.27067	0.00035686
rs10761074	6.724e-05	2.07317	0.99845	-1.08904	3.25807e-07	-0.294913	0.999801	-4.21644	-5.30547	0.000344652
rs6479278	6.724e-05	2.02439	0.99845	-1.18882	3.25831e-07	-0.382009	0.999801	-4.18693	-5.37575	0.000321262
rs10512332	9.025e-05	1.88421	0.997921	-1.3164	4.21665e-07	-0.0582476	0.999742	-4.1293	-5.44569	0.00029956
rs7032983	6.724e-05	1.97561	0.99845	-1.28623	3.27149e-07	-0.221007	0.9998	-4.23344	-5.51968	0.000278198
rs7019605	6.724e-05	1.95122	0.99845	-1.33405	3.25614e-07	-0.311598	0.999801	-4.21167	-5.54572	0.000271046
rs10820713	9.025e-05	1.82105	0.997921	-1.43316	4.22958e-07	-0.0424399	0.999741	-4.12856	-5.56172	0.000266742
rs7847441	6.724e-05	1.91463	0.99845	-1.40465	3.2716e-07	-0.0725866	0.9998	-4.25521	-5.65986	0.000241808
rs1858555	6.889e-05	1.87952	0.998412	-1.45913	3.31646e-07	0.165245	0.999797	-4.23738	-5.69652	0.000233105
rs3753024	6.889e-05	1.85542	0.998412	-1.50406	3.31474e-07	0.120041	0.999797	-4.24409	-5.74815	0.000221375
rs2417563	6.889e-05	1.83133	0.998412	-1.54841	3.31444e-07	0.123689	0.999797	-4.24369	-5.7921	0.000211856
rs2162115	7.225e-05	-1.72941	0.998335	-1.70591	3.48146e-07	0.0778135	0.999787	-4.22374	-5.92964	0.000184632
rs6479276	7.056e-05	-1.66667	0.998374	-1.82404	3.46621e-07	0.174694	0.999788	-4.2137	-6.03774	0.000165715
rs10761075	7.225e-05	-1.65882	0.998335	-1.82529	3.47995e-07	0.0642963	0.999787	-4.22491	-6.05021	0.000163662
rs792507	7.396e-05	-1.56977	0.998295	-1.95719	3.55083e-07	-0.395761	0.999783	-4.1386	-6.09579	0.000156368
rs1331925	0.00010609	0.436893	0.997557	-2.91196	5.21912e-07	-1.24169	0.999681	-3.25373	-6.16568	0.000145813
rs792504	7.396e-05	-1.47674	0.998295	-2.09865	3.55112e-07	-0.4754	0.999783	-4.10388	-6.20253	0.000140538
rs7034016	0.00010609	0.252427	0.997557	-2.97538	5.21879e-07	-1.23173	0.999681	-3.26607	-6.24145	0.000135173
rs3753023	0.00010609	0.242718	0.997557	-2.97778	5.23012e-07	-1.23258	0.99968	-3.26394	-6.24172	0.000135137
rs10761080	0.00010609	0.242718	0.997557	-2.97778	5.21953e-07	-1.22427	0.99968	-3.27516	-6.25294	0.00013363
rs7869844	0.00010609	0.320388	0.997557	-2.95596	5.23475e-07	-1.20099	0.99968	-3.30193	-6.25789	0.000132969
rs10761081	0.00010404	0.431373	0.997604	-2.92408	5.19022e-07	-1.16371	0.999682	-3.35025	-6.27433	0.000130801
rs3753025	0.00021025	0.234483	0.995169	-2.639	1.00763e-06	-0.172787	0.999383	-3.68068	-6.31967	0.000125002
rs28384430	0.00021025	0.193103	0.995169	-2.6478	1.00388e-06	-0.115247	0.999386	-3.69082	-6.33862	0.000122656
rs73663517	0.00021316	0.150685	0.995103	-2.64822	9.9068e-07	-0.0449913	0.999394	-3.70306	-6.35128	0.000121113
rs12552509	0.00021025	0.124138	0.995169	-2.65869	9.93849e-07	-0.0405022	0.999392	-3.70166	-6.36035	0.00012002
rs10733735	0.00010609	0.291262	0.997557	-2.96485	5.20111e-07	-1.11938	0.999682	-3.3998	-6.36465	0.000119505
rs4743757	0.00010609	0.23301	0.997557	-2.98008	5.18658e-07	-1.10091	0.999682	-3.42169	-6.40178	0.00011515
rs806829	7.396e-05	-1.32558	0.998295	-2.31009	3.55817e-07	-0.460657	0.999782	-4.10979	-6.41988	0.000113084
rs792506	7.396e-05	-1.30233	0.998295	-2.34059	3.54838e-07	-0.38219	0.999783	-4.14423	-6.48482	0.000105973
rs2417562	6.241e-05	-1.18987	0.998561	-2.56506	3.07603e-07	-0.281128	0.999812	-4.24915	-6.81421	7.62335e-05
rs2114010	9.025e-05	0.221053	0.997921	-3.06345	4.40585e-07	0.76914	0.99973	-3.81334	-6.87679	7.16086e-05
rs7047626	6.241e-05	-1.08861	0.998561	-2.68026	3.07076e-07	-0.419362	0.999812	-4.2016	-6.88186	7.12468e-05
rs1425567	7.744e-05	0.0454545	0.998215	-3.16319	3.92551e-07	-0.858437	0.99976	-3.79839	-6.96158	6.57874e-05
rs4743755	6.241e-05	-0.810127	0.998561	-2.94426	3.09927e-07	-0.45836	0.99981	-4.17987	-7.12413	5.59177e-05
rs792505	6.241e-05	0.316456	0.998561	-3.22194	3.03132e-07	-0.350412	0.999814	-4.23459	-7.45653	4.01039e-05
rs812637	6.084e-05	0.320513	0.998597	-3.23337	3.0253e-07	-0.345812	0.999815	-4.23719	-7.47056	3.95454e-05
rs4743743	6.084e-05	0.410256	0.998597	-3.20062	3.03015e-07	0.182198	0.999814	-4.27957	-7.4802	3.9166e-05
rs76372177	6.241e-05	0.316456	0.998561	-3.22194	3.08812e-07	-0.217697	0.999811	-4.263	-7.48494	3.89806e-05
rs62569035	6.241e-05	0.151899	0.998561	-3.26042	3.08796e-07	-0.231221	0.999811	-4.26	-7.52042	3.76221e-05
rs4503158	6.084e-05	0.24359	0.998597	-3.25504	3.03029e-07	0.181117	0.999814	-4.27975	-7.53478	3.70855e-05
rs792508	6.084e-05	0.153846	0.998597	-3.27284	3.08845e-07	0.00259847	0.999811	-4.28664	-7.55948	3.61807e-05
rs7855473	6.241e-05	0.0379747	0.998561	-3.27122	3.0261e-07	0.0705779	0.999815	-4.29435	-7.56557	3.59612e-05
rs4743744	6.084e-05	0.128205	0.998597	-3.27645	3.02485e-07	0.0833718	0.999815	-4.29357	-7.57002	3.58013e-05
rs792503	6.084e-05	0.0128205	0.998597	-3.28458	3.04111e-07	0.0283678	0.999814	-4.29396	-7.57854	3.54977e-05
